# Supplementary material for: An empirically-based scenario for the evolution of cultural transmission in the human lineage during the last 3.3 million years
Source: PLoS One. 2025 Jun 4;20(6):e0325059. doi: 10.1371/journal.pone.0325059 (PMC12136325; doi:10.1371/journal.pone.0325059)
Supplement: S1 Table — This Table presents the 103 cultural traits considered in this study, divided into categories, with their abbreviation, the time of first consolidated appearance and the appropriate time period for statistical analysis as in Main Text’s Table 1. A definition of each cultural trait and key, selected references for the date of first consolidate appearance in the archaeological record are also provided. The references for the date of first consolidate appearance of each trait reported in this table (column F) are listed below the table. (XLSX) [file pone.0325059.s002.xlsx]

## Sheet: Cultural Traits Table
CATEGORY	CULTURAL TRAIT	LABEL	AGE FIRST APPEARENCE	TIME PERIOD	REFERENCES (listed below)	DESCRIPTION
Lithic technology	Stone Hammer	LIstoneHammer	3300000	2.8-3.3My	1.2	Use of an unmodified stone as a hammer to strike other stones or materials.
	Mode 1 Oldowan	LIMode1	2600000	2-2.8My	3.4	Earliest recognized stone tool industry, characterized by choppers and small falkes.
	Mode 1 Lokalalei	LIMode1Loka	2300000	2-2.8My	5,6,7	Stone tools found at Lokalelei, Kenya, indicating an innovative approach to tool-making for that time. It showcases relatively complex debitage strategies leading to the production of numerour flakes from the same core.
	Acheulean	Liacheulean	1700000	600-2My	8.9	A stone tool industry characterized by the production of symmetric hand axes and cleavers.
	Discoidal knapping	Lidiscoidal	1000000	600-2My	10.11	A method of stone tool production where the core is shaped into a disc, from which flakes are struck off.
	Levallois preferential flaking (flake)	LIlevalloisFlake	400000	300-400ky	12,13,14	A technique part of the Levallois technology where a stone core is prepared in such a way that a large, thin flake can be predictably removed.
	Levallois preferential flaking (point)	LIlevalloisPoint	400000	300-400ky	15,13,14	A technique part of the Levallois technology where a stone core is prepared in such a way that a triangular point retaining at it centre a triangular flake scar is predictably removed
	Levallois recurrent flaking	LIlevalloisRecFlake	400000	300-400ky	12,13,14	A technique part of the Levallois technology where a stone core is prepared in such a way that multiple flakes are removed in a sequence, maximizing the efficiency of material use and allowing for the production of uniform flakes.
	Bipolar knapping	Libopolar	3300000	2.8-3.3My	16,17,1,18,19	A technique where a small core stone is placed on an anvil and struck from above, causing it to split, producing flakes.
	Prismatic blade production	LIprismaticBlade	330000	300-400ky	20,21,22,23,24,25	A method of producing long blades with subparalled edges and consistent section from a specially prepared prismatic core.
	Clactonian knapping	LIclactonFlake	400000	300-400ky	26.27	Knapping technique characterized by the production of large flakes made by simple striking against a stone anvil.
	Clactonian retouching	LIclactonRetNotch	400000	300-400ky	26.27	A retouching technique empoying a hammer or anvil to produce deep notches or denticulated edges on large thick flakes.
	Microblade production with soft hammer	LIMicroBladeSoft	42000	0-50ky	28	A technique for producing small, thin blades using a soft hammer (usually made of materials like antler or bone). This method allows for precise control over the force and angle of the strike, resulting in very uniform, thin and sharp bladelets
	Pressure Blade production	LIPressureKnap	44000	0-50ky	29	A technique to produce long, thin blades by applying a continuous pressure to a stone core using a tool (often made of antler, bone, or wood) rather than striking it. This method allows for precise control over the shape and size of the blades.
	Quina retouching	LIQuinaRetouch	420000	400-600ky	30,31,32,33	A method of retouching stone tools characterized by steep, abrupt flake scars. It's associated with the Mousterian tool industry and involves a specific technique of removing small flakes to sharpen or shape the edge of a tool.
	Soft hammer retouching	LIsoftRetouch	500000	400-600ky	34.35	A technique for refining the edges of stone tools using a softer material like bone, antler, or wood. This method allows for more controlled and delicate shaping compared to hard hammer retouching.
	Hard hammer retouching	LIHardRetouch	2300000	2-2.8My	36.37	A technique where a hard material, typically another stone, is used to remove flakes from the edge of a tool for sharpening or shaping it. This method produce more abrupt and less controlled flake scars than soft hammer retouching
	Pressure retouching	LIpressRetouch	73000	50-100ky	38,39,40	A technique where a tool is used to apply pressure along the edges of a stone tool to remove small invasive and thin flakes. This method allows for fine control over the tool's final shape and sharpness.
	Microliths (shaped)	LIshapedMicroliths	65000	50-100ky	41.42	Small stone tools deliberately shaped into specific geometric forms, such as triangles, crescents, or rectangles. These were often used as parts of composite tools, such as spears, arrows or knifes.
	Lower Grindstone	LIlowerGrind	780000	600-2My	43.44	A flat stone used for grinding or crushing materials.
	Lower and Upper Grindstone	LILowerUpperGrind	70000	50-100ky	45.46	A pair of stones used in conjunction: the lower grindstone is the stationary base. The upper grindstone is moved against it to grind, crush or pound materials between them.
	Complex bifacial shaping	LIcomplBifaShape	90000	50-100ky	47	A technique involving the removal of thin invasive flakes from both sides of a stone core to create a bifacially flaked tool. This process requires skill and planning to produce tools with a specific shape.
Mastic	Without pyrotechnology	MASTICsimple	180000	100-200ky	48,49,50	An adhesive material produced (from plant essudates or from bitumen) without using fire or heat.
	With pyrotechnology	MASTICPyro	180000	100-200ky	49,50,51	An adhesive material produced by using fire or heat.
	With addiction of other substances	MASTICcompound	44000	0-50ky	48,52,53	An adhesive compound obtained by mixing the adhesive substance with other substances (e.g., powders or fats).
	With pigment	MASTICpigment	65000	50-100ky	48.54	An adhesive compound to which a pigment has been added to colour it.
Hafting	Simple hafting	HAFTsimple	500000	400-600ky	55,56,57	Hafting techniques which involve attaching a tool directly to a handle or shaft without the use of additional materials or complex methods. This could be achieved by simply wedging the tool into a split wood or bone piece, or covering a part of it with a soft material such as resin or tar.
	Complex (multi-element) hafting	HAFTmultiElement	200000	100-200ky	58,48,59	Hafting techniques involving the use of adhesives (such as resin or tar), bindings (like sinew, leather, or plant fibers), and sometimes additional elements like wooden wedges or spacers to secure the tool firmly in place. Complex hafting may also involve shaping both the tool and the handle to fit them together more securely.
Simple bone tools	Used bones	BOTOOLused	2400000	2-2.8My	60	A bone used as a tool without modifying it.
	Retouchers/hammers	BOTOOLRetoucher	600000	400-600ky	34,61,62	An unmodified bone or a bone fragment used to sharpen or reshape the edges of a stone tool.	x
	Knapped bones	BOTOOLknapped	1500000	600-2My	63	A bone tool that has been shaped by knapping.
Formal bone tools	Barbed points	BOTOOLFObarb	95000	50-100ky	64.65	Spear or arrowheads featuring one or more projections, or "barbs", along one or both edges which make it difficult for the point to be pulled out once it has penetrated the flesh of an animal or fish.
	Harpoons	BOTOOLFOharp	18000	0-50ky	66.67	Spear designed for fishing and hunting marine mammals featuring a detachable head equipped with barbs. When the harpoon head is thrown into a fish or marine mammal, it detaches from the shaft while remaining connected to a floater with a thread.
	Bone spear points	BOTOOLFOspear	75000	50-100ky	68.69	Pointed bone objects shaped to be hafted on a wooden spear.
	Bone awls	BOTOOLFOawl	80000	50-100ky	xx,68,69	Small pointed bone fragments used to pierce leather or other material.
	Bone arrowpoints	BOTOOFOLarrow	70000	50-100ky	70.71	Small pointed bone objects prepared to be hafted on an arrow shaft.
	Wedges	BOTOOLFOwedge	65000	50-100ky	72	A shaped piece of bone, designed to split or cut through materials by being driven into them.
	Handles	BOTOOLFOhandle	35000	0-50ky	73	Bones shaped and possibly hollowed or notched to fit snugly around a separate implement, such as a stone blade or another material serving as the functional part of the tool or weapon.
	Eyed needles	BOTOOLFOneelds	45000	0-50ky	74,75,76	Slender, pointed tools featuring a carefully drilled hole or "eye" at one end through which thread can be passed.
Ornaments	Natural items	BEADnatural	140000	100-200ky	77	Natural items used as ornaments without modification.
	Artifically perforated or grooved items	BEADperf	80000	50-100ky	77	Natural items perforeted or grooved to be used as ornaments.
	Artificially colored items	BEADcolour	140000	100-200ky	77	Natural items artificially coloured to be used as ornaments.
	Items blackened by heating	BEADblack	80000	50-100ky	77	Ornaments artificially blackened by heating to change their appearance.
	Fully shaped beads	BEADshaped	50000	0-50ky	77	Beads created from materials that are deliberately carved, shaped and/or polished into specific forms and sizes, often featuring drilled holes for stringing.
	Complex beadwork (using different kinds of items)	BEADmultiple	70000	50-100ky	77	Ornaments composed of an assembly of various kinds of beads arranged in specific ways.
	Modified rare or exotic items (finished objects; focus on its value)	BEADvalue	45000	0-50ky	77	Ornaments made from, or that include, materials that are not commonly found in the local environment of the people who acquired and used them, functioning as symbols of status, wealth, or social identity, reflecting the wearer's connections, prestige, or access to far-reaching trade networks.
Pigments	Selected raw material	PIGselected	500000	400-600ky	78,23,79	Natural pigments used without treatment.
	Thermal treatment	PIGheated	110000	100-200ky	79,80,	Pigments obtained by heating specific material.
	Multiple processing strategies	PIGmultiProcess	100000	50-100ky	79,81,82	Substances processed in more than one way (e.g., ground, scraped, incised and mixed) to obtain specific colours.
	Determination of powder texture (granulometry)	PIGMultiGrain	80000	50-100ky	82.83	Pigments ground to a specific extent and/or with a particular procedure so to obtain a powder with a texture suitable for a specific use
	Use of a binder	PIGbinder	65000	50-100ky	48	Pigments mixed with substances that ensure fixation of the pigment on a surface.
Representations	Incising Abstract Single technique	ARTincAbstrSingleTech	110000	100-200ky	84,85,86	Objects or elements of the landscape with intentionally engraved patterns that are created using a single technique. The term "abstract" specifies that these patterns are non-representational, i.e., they do not aim to depict or mimic any recognizable object or entity. These incisions serve no practical function, such as enhancing the grip on a tool. The engraved pattern must be visually discernib…
	Incising Abstract Multiple technique	ARTincAbstmultipleTech	75000	50-100ky	87.84	Objects or elements of the landscape with intentionally engraved patterns that are created using multiple engraving techniques. The term "abstract" specifies that these patterns are non-representational, i.e., they do not aim to depict or mimic any recognizable object or entity. These incisions serve no practical function, such as enhancing the grip on a tool. The engraved pattern must be visuall…
	Painting Abstract Monochromatic	ARTpaintAbstrmonochrome	64000	50-100ky	88.89	Objects or elements of the landscape with intentionally painted patterns that are created using a single colour. The term "abstract" specifies that these patterns are non-representational, i.e., they do not aim to depict or mimic any recognizable object or entity. These incisions serve no practical function, such as enhancing the grip on a tool. The engraved pattern must be visually discernible a…
	Painting Abstract Polychromatic	ARTpolychrome	40000	0-50ky	90	Objects or elements of the landscape with intentionally painted patterns that are created using multiple colours. The term "abstract" specifies that these patterns are non-representational, i.e., they do not aim to depict or mimic any recognizable object or entity. These incisions serve no practical function, such as enhancing the grip on a tool. The engraved pattern must be visually discernible …
	Incising Depictional Single technique	ARTincDepicSingleTech	40000	0-50ky	91.92	Objects or elements of the landscape intentionally incised with a single technique and representing a certain item, entity or event.
	Incising Depictional Multiple technique	ARTincDepicMultTech	40000	0-50ky	91.92	Objects or elements of the landscape intentionally incised with multiple techniques and representing a certain item, entity or event.
	Painting Depictional Monochromatic	ARTPaintDepicMonochrome	45000	0-50ky	92	Objects or elements of the landscape intentionally painted with a single colour and representing a certain item, entity or event.
	Painting Depictional Polychromatic	ARTPaintDepicPolyChrome	35000	0-50ky	91.92	Objects or elements of the landscape intentionally painted with multiple colours and representing a certain item, entity or event.
	Carving Abstract	ARTcarvingAbstr	40000	0-50ky	93.94	Creation of abstract (non-representational) formes by intentionally removing part of the surface of materials such as stone, bone, ivory or wood, through carving techniques such as pecking, scraping, abrasing, cutting, grooving, gauging.
	Carving Depictional	ARTcarvingDepic	40000	0-50ky	93,94,95	Creation of depictional formes (representing certain objects, living beings or entities) by intentionally removing part of the surface of materials such as stone, bone, ivory or wood, through carving techniques such as pecking, scraping, abrasing, cutting, grooving, gauging
	Multi-mode (e.g. painting and carving)	ARTmultimode	40000	0-50ky	91.92	Abstract (non-representational) and depictional (representing certain objects, living beings or entities) forms obtained by appling multiple techniques (panting, incising, carving).	x
Mortuary practices	Curation	MORTcuration	320000	300-400ky	96	Deliberate preservation and/or transportation of the deceased, encompassing either entire bodies or selected body parts.
	Morbidity	MORTmorb	3300000	2.8-3.3My	96	An enquiring concern with the dead body indicating the interest, attention, or examination directed towards deceased bodies.
	Cronos compulsion	MORTcronos	800000	600-2My	96	Overpowering urge or compulsion to dismember, harm, or consume parts of the bodies of one’s conspecifics.
	Abandonment	MORTabandon	3300000	2.8-3.3My	96	Act of leaving a helpless individual to die, or the abadonment in situ of a corpse.
	Structured abandonment	MORTstructAbandonment	3300000	2.8-3.3My	96	The deliberate placement of a corpse at a certain point in the landscape.
	Funerary caching	MORTfuneraryCach	430000	400-600ky	96.97	The structured deposition of a corpse, or parts of a corpse, in a chosen place, without modification of that place.
	Cairn covering	MORTcairnCover	55000	50-100ky	96	Constructed pile of stones or rocks intentionally placed over the body of a deceased
	Formal burial or inhumation	MORTburial	120000	100-200ky	96,98,99	The direct interment of a corpse in a designated burial space, typically involving the excavation of a pit or grave, the placement or internment of the body within this space, and the subsequent covering of the corpse.
	Place of multiple burials	MORTmultiburial	65000	50-100ky	96	A place in which several individuals are buried in different graves. These places typically occur within settlement contexts and not in separated areas.
	Cemetery	MORTcemetery	11000	0-50ky	96	A specially designated area set aside for the burial of the deceased. The number of burials in cemeteries tends to be large (>20) and a degree of spatial organisation is in evidence.
	Detachment	MORTdetach	450000	400-600ky	96	The process of gradually loosening or severing the social and emotional bonds between the living and the deceased. This transition facilitates the acceptance of loss and the normalization of life. It can occur without the physical presence of the departed individual.
	Commemoration	MORtcommemo	40000	0-50ky	96	Act of preserving and honoring the memory of an individual through expressions of cultural significance such as storytelling, singing, dancing, and other ritualistic acts, accompanied by the deposition of the deceased in specially designated places that hold cultural or spiritual importance and the deposition of material culture elements such as grave goods, grave markers, monuments, or other phy…
Artificial Memory Systems	Simple finger counting	AMSfingCount	30000	0-50ky	100	The use of fingers to represent and tally numbers in a straightforward, one-to-one correspondence. This method typically involves counting each finger as a single unit, often used for small quantities up to ten (or twenty if toes are included).
	Complex finger counting	AMScomplexFingCou	7000	0-50ky	100	Complex counting methodes that extend beyond the simple one-to-one correspondence of fingers to numbers. This method can include using different parts of each finger (such as segments of the fingers, the palm, and even the back of the hand) to represent different values or to facilitate counting in multiples or fractions of base numbers.
	Verbal counting	AMSverbalCou	70000	50-100ky	101	The ability to count using words corresponding to numbers.
	Notation by accumulation	AMSnotaAccum	44000	0-50ky	102.103	A method of recording numerical information by repeatedly adding similar or homologous marks to a single object, potentially over varying time intervals. This system is based on the principle of incrementally increasing a tally or count through successive additions of marks. Each mark made on the object represents a unit or a specific value, and the total count is derived by summing all the marks.
	Notation based on marks morphology, spatial distribution and accumulation	AMSMorphSpat	40000	0-50ky	102.103	A method of encoding numerical or other types of information using distinctive marks whose shapes (morphology), arrangement (spatial distribution), and quantity (accumulation) on an object's surface are meaningful. These notations can be based on all or just two of the above elements.
	Number symbols	AMSnumberSy	6000	0-50ky	104	Structured methods for representing numbers through the use of symbols or characters (e.g. ancient cuneiform and hieroglyphic system, Roman and Arabic numeral systems).
Wooden artefacts	Modified wooden tools (chimps brush or spade)	WOODmodif	3300000	2.8-3.3My	105	Wood pieces crafted from wood that have been intentionally altered or adapted using biological effectors such as hands, teeth, or other parts of the body, without the assistance of other tools.
	Tool-modified wooden tools	WOODshaped	400000	300-400ky	106	Wood pieces modified with other tools so to serve a specific function.
	Bows and arrows	WOODbowArrow	65000	50-100ky	71.107	Technology in which wood is used to produce (along with other materials such as stone or tendons) a bow and the arrows thrown with it.
	Handles	WOODhandle	400000	300-400ky	55,108,109	Wood pieces fixed on parts of other materials to the aim of holding the latter.
Poison	Single-ingredient poison	POIsingle	78000	50-100ky	110.52	A toxic substance derived from one type of raw material, such as a specific plant's secretion or fluid from insect larvae.
	Compounded poison	POIcompound	44000	0-50ky	52	A toxic substance created by combining multiple ingredients, which may include various plant extracts, animal toxins, minerals, or other chemical compounds.
Pharmacy	Simple substance	PHAsimple	3300000	2.8-3.3My	111.112	Direct use of a single, unaltered substance for its perceived or actual health benefits.
	Preparation of one substance	PHAprepa	225000	200-300ky	113	Processing (by grinding, heating, or fermenting) a single raw material into a form that is considered therapeutically effective. The preparation might be done to enhance the substance's potency, release active compounds, or improve its palatability.
	Preparation and combination of different substances	PHAcompound	44000	0-50ky	114	Combining multiple different substances to create a compound with medicinal properties. The preparation requires knowledge of how different ingredients interact and the correct dosages required to achieve the desired effect.
Long distance exchange	Raw material	LONGDIrawmat	300000	200-300ky	115	The transfer of unprocessed or minimally processed natural resources between individuals or groups.
	Special functional objects	LONDIspecialOb	280000	200-300ky	115	Transfer of objects that have been crafted into specific forms for particular uses, such as stone tools or mineral pigments considered to be of high quality or unusual in some way (e.g., exotic rock types not found in the local area).
	Exoctic goods	LONDIexotics	105000	100-200ky	116,117,118,119	Transfer of non-utilitarian items that are primarily used for decorative or symbolic purposes, such as signifying social status, fostering social bonds, or acting as tokens in ritual or ceremonial contexts.
Fire	Fire control, striking	FIREstriking	400000	300-400ky	120,121,122,123	Technique to light a fire by repeatedly stricking pieces of specific materials to facilitate ignition.
	Fire control, drill	FIREdrill	400000	300-400ky	120,121,123	Technique to light a fire by drilling a piece of wood onto a wooden substrate enriched with material easy to be ignited.
	Pyrotechnology	FIREpyro	140000	100-200ky	124,125,126,38	Use of fire in a controlled manner in order to produce specific transformations in materials of interest.
Seafaring	Coastal navigation	SEAcostal	870000	600-2My	127,128,129	Navigation in close proximity to the costal line.
	Unintentional or opportunistic island crossing (with visible land)	SEAseeDestination	870000	600-2My	127,128,130,129	Navigation from a coast to another distant but visible cost.
	Early hominin crossings to non-visible landmasses	SEAnotSeeDestination	130000	100-200ky	131,132,133,134	Navigation from a coast to a distant destination that cannot be seen from the coast of departure
	Ocean exploration	SEAunknownDestination	50000	0-50ky	131	Explorative navigation, i.e., navigation not aimed at a definite or known destination.
Fishing technologies	Hand catching	FISHhand	300000	200-300ky	135.136	Capturing fish directly with the hands.
	Fishing traps	FISHtrap	65000	50-100ky	135,136,137	Passive fishing devices that capture fish by guiding them into an enclosure from which they cannot easily escape
	Fish hook	FISHhook	23000	0-50ky	136,139,139	Fishing tool designed to catch fish by 'hooking' into the mouth (or sometimes the body) when the fish takes the bait attached to the hook.
	Fish spearing	FISHspear	95000	50-100ky	64.135	Fishing methods in which a sharp instrument is used to impale fish. This method can be implemented with a simple sharpened stick, known as a spear, or with more complex implements like barbed points or harpoons
References (as quoted above, in Column F)
1	Harmand, S., Lewis, J. E., Feibel, C. S., Lepre, C. J., Prat, S., Lenoble, A., Boës, X., Quinn, R. L., Brenet, M., Arroyo, A. & Taylor, N. 3.3-million-year-old stone tools from Lomekwi 3, West Turkana, Kenya. Nature 521, 310-315 (2015)
2	McPherron, S.P., Alemseged, Z., Marean, C.W., Wynn, J.G., Reed, D., Geraads, D., Bobe, R., Béarat, H.A. Evidence for stone-tool-assisted consumption of animal tissues before 3.39 million years ago at Dikika, Ethiopia. Nature 466(7308), 857–860 (2010).
3	Braun, D. R., Aldeias, V., Archer, W., Arrowsmith, J. R., Baraki, N., Campisano, C. J., Deino, A. L., DiMaggio, E. N., Dupont-Nivet, G., Engda, B., Feary, D. A., Garello, D. I., Kerfelew, Z., McPherron, S. P., Patterson, D. B., Reeves, J. S., Thompsonn, J. C. & Reed, K. E. Earliest known Oldowan artifacts at >2.58 Ma from Ledi-Geraru, Ethiopia, highlight early technological diversity. Proceedings…
4	Semaw, S., Rogers, M.J., Quade J., Renne, P.R., Butler, R.F., Domínguez-Rodrigo, M., Stout, D., Hart, W.S., Pickering, T., Simpson, W. 2.6-Million-year-old stone tools and associated bones from OGS-6 and OGS-7, Gona, Afar, Ethiopia. Journal of Human Evolution 45(2), 169–177 (2003).
5	Arroyo, A., Harmand, S., Roche, H. & Taylor, N. Searching for hidden activities: percussive tools from the Oldowan and Acheulean of West Turkana, Kenya (2.3–1.76 Ma). Journal of Archaeological Science 123, 105238 (2020).
6	Tiercelin, J. J., Schuster, M., Roche, H., Brugal, J. P., Thuo, P., Prat, S., Harmand, S., Davtian, G., Barrat, J. A. & Bohn, M. New considerations on the stratigraphy and environmental context of the oldest (2.34 Ma) Lokalalei archaeological site complex of the Nachukui Formation, West Turkana, northern Kenya Rift. Journal of African Earth Sciences 58, 157-184 (2010).
7	Delagnes, A. & Roche, H. Late Pliocene hominid knapping skills: the case of Lokalalei 2C, West Turkana, Kenya. Journal of Human Evolution, 48(5), 435-472 (2005).
8	Lepre, C. J., Roche, H., Kent, D. V., Harmand, S., Quinn, R. L., Brugal, J. P., Texier, P. J., Lenoble, A. & Feibel, C. S. An earlier origin for the Acheulian. Nature 477, 82-85 (2011).
9	Mussi, M., Skinner, M. M., Melis, R. T., Panera, J., Rubio-Jara, S., Davies, T. W., Geraads, D., Bocherens, H., Briatico, G., Le Cabec, A. & Hublin, J. J. Early Homo erectus lived at high altitudes and produced both Oldowan and Acheulean tools. Science 382, 713-718 (2023).
10	Leader, G. M. & Kuman, K. Rietputs 15, South Africa. In Beyin A., Wright D. K., Wilkins, J., & Olszewski D. I. (Eds.) Handbook of Pleistocene Archaeology of Africa: Hominin behavior, geography, and chronology, pp. 1643-1652 (Springer International Publishing 2023).
11	Muller, A., Shipton, C. & Clarkson, C. Stone toolmaking difficulty and the evolution of hominin technological skills. Sci Rep 12, 5883 (2022).
12	Moncel, M. H., Ashton, N., Arzarello, M., Fontana, F., Lamotte, A., Scott, B., Muttillo, B., Berruti, G., Nenzioni, G., Tuffreau, A. & Peretto, C. Early Levallois core technology between marine isotope stage 12 and 9 in Western Europe. Journal of Human Evolution 139, 102735 (2020).
13	Adler, D. S., Wilkinson, K. N., Blockley, S., Mark, D. F., Pinhasi, R., Schmidt-Magee, B. A., Nahapetyan, S., Mallol, C., Berna, F., Glauberman, P. J., Raczynski-Henk, Y., Wales, N., Frahm, E., Jöris, O., MacLeod, A., Smith, V. C., Cullen, V. L. & Gasparian, B. Early Levallois technology and the Lower to Middle Paleolithic transition in the Southern Caucasus. Science 345, 1609-13 (2014).
14	Shipton, C., Predetermined refinement: The earliest Levallois of the Kapthurin formation. Journal of Paleolithic Archaeology 5(1), 4 (2022).
15	Wilkins, J., Schoville, B. J., Brown, K. S. & Chazan, M. Evidence for early hafted hunting technology. Science 338, 942-946 (2012).
16	Delagnes, A., Brenet, M., Gravina, B. & Santos, F. Exploring the relative influence of raw materials, percussion techniques, and hominin skill levels on the diversity of the early Oldowan assemblages: Insights from the Shungura Formation, Lower Omo Valley, Ethiopia. Plos ONE 18/4, e0283250 (2023).
17	Ma, D., Pei, S., de la Torre, I., Xu, Z. & Li, H. Technological adaptations of early humans at the Lower Pleistocene Nihewan Basin, North China: the case of the bipolar technique. Archaeological and Anthropological Sciences 12, 1-17 (2020).
18	Goldman-Neuman, T. & Hovers, E. Raw material selectivity in Late Pliocene Oldowan sites in the Makaamitalu Basin, Hadar, Ethiopia. Journal of Human Evolution 62(3), 353-66 (2012).
19	Horta, P.E.G. The role of lithic bipolar technology in the adaptation of the first humans in Europe (PhD Thesis), Universidade de Algrave, Portugal 2022.
20	Hoggard, C. S. Revisiting the ‘Big Deal about Blades’: a full contextualisation of prismatic (volumetric laminar) technology before MOIS 5. The Post Hole, 35, 1-21 (2014).
21	Barkai, R., Lemorini, C., Shimelmitz R., Lev, L., Stiner, M. C. & Gopher. A. A blade for all seasons? Making and using Amudian blades at Qesem Cave, Israel. Human Evolution 24(1), 57-75 (2009).
22	Johnson, C. R. & McBrearty, S. 500,000 year old blades from the Kapthurin Formation, Kenya. Journal of Human Evolution, 58(2),193-200 (2010).
23	de Lumley, H., Audubert ,F., Khatib, S., Perrenou, C., Roussel, B., Saos, T., & Szelewa, A. Les «crayons d’ocre» du site acheuléen de Terra Amata. In : de Lumley, H. (ed.) Terra Amata: Nice, Alpes-Maritimes, France. Tome V. Comportement et mode de vie des chasseurs acheuléens de Terra amata, (CNRS 2016, pp. 233-274).
24	Meignen L. Early Middle Palaeolithic blade technology in southwestern Asia. Acta Anthropologica Sinica 19, 170-180 (2000).
25	Wilkins, J. & Chazan, M. Blade production ∼500 thousand years ago at Kathu Pan 1, South Africa: support for a multiple origins hypothesis for early Middle Pleistocene blade technologies. Journal of Archaeological Science 39, 1883-1900 (2012).
26	McNabb, J. Problems and pitfalls in understanding the Clactonian. In: Groucutt H. S. (Ed.), Culture History and Convergent Evolution: Can We Detect Populations in Prehistory? (Springe Nature 2020, pp. 29-53).
27	Ashton, N., McNabb, J., Irving, B., Lewis, S. & Parfitt, S. Contemporaneity of Clactonian and Acheulian flint industries at Barnham, Suffolk. Antiquity, 68(260), 585-589 (1994).
28	Banks, W. E., d’Errico, F. & Zilhão, J. Revisiting the chronology of the Proto-Aurignacian and the Early Aurignacian in Europe: A reply to Higham et al.'s comments on Banks et al. (2013). Journal of Human Evolution, 65(6), 810-817 (2013).
29	Kuhn, S. L. From Initial Upper Paleolithic to Ahmarian at Üçağızlı cave, Turkey. Anthropologie 42(3), 249-262 (2004).
30	Agam, A. & Zupancich, A. Interpreting the Quina and demi-Quina scrapers from Acheulo-Yabrudian Qesem Cave, Israel: Results of raw materials and functional analyses. Journal of human evolution 144, 102798 (2020).
31	Zupancich, A., Lemorini, C., Gopher, A., & Barkai, R. On Quina and demi-Quina scraper handling: Preliminary results from the late Lower Paleolithic site of Qesem Cave, Israel. Quaternary International,398, 94–102 (2016).
32	Lemorini, C., Bourguignon, L., Zupancich, A., Gopher, A., & Barkai, R. A scraper’s life history: Morpho-techno-functional and use-wear analysis of Quina and demi-Quina Scrapers from Qesem Cave, Israel. Quaternary International, 398, 86–93 (2016).
33	Franklin, L.M., Kuhn, S.L. Scraper Blank Morphology and Artifact Use-Life in the Acheulo-Yabrudian of Tabun Cave, Israel. J Paleo Arch 4, 20 (2021).
34	Parfitt, S. A., Lewis, M. D. & Bello, S. M. Taphonomic and technological analyses of Lower Palaeolithic bone tools from Clacton-on-Sea, UK. Scientific Reports 12(1), 20222 (2022).
35	Clément, S. Soft-hammer percussion during the Acheulean: Barking up the wrong tree of technical change? Journal of Paleolithic Archaeology, 5(1), 3 (2022).
36	Stollhofen, H., Stanistreet, I. G., Toth, N., Schick, K. D., Rodríguez-Cintas, A., Albert, R. M., Farrugia, P., Njau, J.K., Pante, M.C., Herrmann, E.W. & Ruck, L. Olduvai's oldest Oldowan. Journal of Human Evolution, 150, 102910 (2021).
37	Susman, R.L., Who Made the Oldowan Tools? Fossil Evidence for Tool Behavior in Plio-Pleistocene Hominids, Journal of Anthropological Research, 47(2), 129-151 (1991).
38	Mourre, V., Villa, P. & Henshilwood, C.S. Early use of pressure flaking on lithic artifacts at Blombos Cave, South Africa. Science 330(6004), 659-662 (2010).
39	de la Peña, P., Wadley, L., & Lombard, M. Quartz bifacial points in the Howiesons Poort of Sibudu. The South African Archaeological Bulletin 68, 119-136 (2013).
40	d'Errico, F., Backwell. L. R., & Wadley L. Identifying regional variability in Middle Stone Age bone technology: the case of Sibudu Cave. Journal of Archaeological Science 39, 2479-2495 (2012).
41	Pargeter, J., & Shea, J. J. Going big versus going small: Lithic miniaturization in hominin lithic technology. Evolutionary Anthropology 28(2), 72-85 (2019).
42	Brown, K. S., Marean, C. W., Jacobs, Z., Schoville, B. J., Oestmo, S., Fisher, E.C., Bernatchez, J., Karkanas, P., & Matthews T. An early and enduring advanced technology originating 71,000 years ago in South Africa. Nature 491, 590-593 (2012).
43	Goren-Inbar, N., Sharon, G., Melamed, Y. & Kislev, M. Nuts, nut cracking, and pitted stones at Gesher Benot Ya’aqov, Israel. Proceedings of the National Academy of Sciences 99(4), 2455–2460 (2002).
44	Bar-Yosef, O., Goren-Inbar, N. The lithic assemblage of Ubeidiya. A Lower Palaeolithic Site in the Jordan Valley. Jerusalem, Institute of Archaeology, Hebrew University of Jerusalem (1993).
45	deBeaune, S. The invention of technology: prehistory and cognition. Current anthropology 45(2), 139-162 (2004).
46	Stepanova, K. Upper Palaeolithic grinding stones from Eastern European sites: An overview. Quaternary International 541, 162-181 (2020).
47	Iovita, R. The role of edge angle maintenance in explaining technological variation in the production of Late Middle Paleolithic bifacial and unifacial tools. Quaternary International 350, 105-115 (2014).
48	Langejans, G., Aleo, A., Fajardo, S. & Kozowyk, P. Archaeological adhesives. In Aldenderfer, M. (Ed.) Research Encyclopedias: Anthropology, Oxford University Press 2022.
49	Boëda, E., Bonilauri, S., Connan, J., Jarvie, D., Mercier, N., Tobey, M., Valladas, H., Al Sakhel, H., Muhesen, S. Middle Palaeolithic bitumen use at Umm el Tlel around 70 000 BP. Antiquity 82:853-861 (2008).
50	Boëda, Eric, Jacques Connan, Daniel Dessort, Sultan Muhesen, Norbert Mercier, Hélène Valladas, and Nadine Tisnérat. 1996. Bitumen as a hafting material on Middle Palaeolithic artefacts. Nature 380(6572):336–338.
51	Mazza, P. P. A., Martini, F., Sala, B., Magi, M., Colombini, M.P., Giachi, G., Landucci, F., Lemorini, C., Modugno, F. & Ribechini, E. A new Palaeolithic discovery: tar-hafted stone tools in a European Mid-Pleistocene bone-bearing bed. Journal of Archaeological Science 33(9), 1310-1318 (2006).
52	d’Errico, F., Backwell, L., Villa, P., Degano, I., Lucejko, J. J., Bamford, M. K., Higham, T. F. G., Colombini, M. P. & Beaumont, P. B. Early evidence of San material culture represented by organic artifacts from Border Cave, South Africa. Proceedings of the National Academy of Sciences 109(33), 13214-13219 (2012).
53	Kuhn, S.L. Roots of the middle Paleolithic in Eurasia. Current Anthropology, 54(S8), S255-S268 (2013).
54	Gibson, N.E., Wadley, L., Williamson, B.S. Microscopic residues as evidence of hafting on backed tools from the 60 000 to 68 000 year-old Howiesons Poort layers of Rose Cottage Cave, South Africa. Southern African Humanities 16:1-11 (2004).
55	Kuhn, S. L. & Shimelmitz, R. From hafting to retooling: miniaturization as tolerance control in paleolithic and Neolithic blade production. Journal of Archaeological Method and Theory 30(2), 678-701 (2023).
56	Alperson-Afil, N. & Goren-Inbar N. Acheulian hafting: Proximal modification of small flint flakes at Gesher Benot Ya'aqov, Israel. Quaternary International 411, 34-43 (2016).
57	Barham L.. From Hand to Handle: The First Industrial Revolution (Oxford University Press 2013).
58	Schmidt, P., Koch, T. J. & February, E. Archaeological Adhesives Made from Podocarpus Document Innovative Potential in the African Middle Stone Age. Proceedings of the National Academy of Sciences 119(40), e2209592119 (2022).
59	Pawlik, A.F., Thissen, J.P. Hafted armatures and multi-component tool design at the Micoquian site of Inden-Altdorf, Germany. Journal of Archaeological Science 38:1699-1708 (2011).
60	Backwell, L. & d'Errico, F. Early hominid bone tools from Drimolen, South Africa. Journal of Archaeological Science 35(11), 2880-2894 (2008).
61	Blasco, R., Rosell, J., Cuartero, F., Peris, J.F., Gopher, A. & Barkai, R. Using bones to shape stones: MIS 9 bone retouchers at both edges of the Mediterranean Sea. PLoS ONE 8(10), e76780 (2013).
62	Bello, S. M., Delbarre, G., De Groote, I. & Parfitt, S. A. A newly discovered antler flint-knapping hammer and the question of their rarity in the Palaeolithic archaeological record: Reality or bias? Quaternary International 403, 107-117 (2016).
63	Backwell, L. R. & d’Errico, F. The first use of bone tools: a reappraisal of the evidence from Olduvai Gorge, Tanzania. Palaeontologia africana 40(9), 95-158 (2004).
64	Yellen, J. E., Brooks, A. S., Cornelissen, E., Mehlman, M. J. & Stewart, K. A middle stone age worked bone industry from Katanda, Upper Semliki Valley, Zaire. Science 268(5210), 553-556 (1995).
65	Yellen, J.E. Barbed bone points: Tradition and continuity in Saharan and sub-Saharan Africa. African Archaeological Review 15:173-198 (1998).
66	Langley, M. C., Pétillon, J. M. & Christensen, M. Diversity and evolution of osseous hunting equipment during the Magdalenian (21,000–14,000 cal BP). In: Langley, M. (Ed.) Osseous projectile weaponry: Towards an understanding of Pleistocene cultural variability (Springer 2017, pp.143-159).
67	Lundström, F., MacLeod, N., Isaksson, S., Glykou, A. The harpoon stands yonder: Shape variation and functional constraints in Mesolithic complex weapon points from the circum-Baltic Sea area, Journal of Archaeological Science: Reports, 51, 104148 (2023).
68	Henshilwood, C. S., d’Errico, F., Marean, C. W., Milo, R. G. & Yates, R. An early bone tool industry from the Middle Stone Age at Blombos Cave, South Africa: implications for the origins of modern human behaviour, symbolism and language. Journal of Human Evolution 41(6), 631-78 (2001).
69	d'Errico, F. & Henshilwood, C. S. Additional evidence for bone technology in the southern African Middle Stone Age. Journal of Human Evolution 52(2), 142-163 (2007).
70	Robbins, L.H., Campbell, A.C., Brook, G.A., Murphy, M.L., & Hitchcock, R.K. The Antiquity of the Bow and Arrow in the Kalahari Desert: Bone Points from White Paintings Rock Shelter, Botswana. Journal of African Archaeology, 7-20 (2012).
71	Backwell, L., Bradfield, J., Carlson, K. J., Jashashvili, T., Wadley, L. & d'Errico, F. The antiquity of bow-and-arrow technology: evidence from Middle Stone Age layers at Sibudu Cave. Antiquity 92(362), 289-303 (2018).
72	d’Errico, F., Backwell, L. R., Wadley, L., Geis, L., Queffelec, A., Banks, W. E. & Doyon, L. Technological and functional analysis of 80–60 ka bone wedges from Sibudu (KwaZulu-Natal, South Africa). Scientific Reports 12(1), 16270 (2022).
73	Laroulandie, V., d’Errico, F., Chabai, V. P., Monigal, K. & Marks, A. Worked bones from Buran-Kaya III level C and their taphonomic context. In: Chabai, V. P. Monigal, K., & Marks A. E (Eds.). The Middle Paleolithic and Early Upper Paleolithic of Eastern Crimea. (ERAUL – 104 2004, pp. 83-94).
74	d’Errico, F., Doyon, L., Zhang, S., Baumann, M., Lázničková-Galetová, M., Gao, X., Chen, F. & Zhang, Y. The origin and evolution of sewing technologies in Eurasia and North America. Journal of Human Evolution 125, 71-86 (2018).
75	Gilligan, I., d’Errico, F., Doyon, L., Wang, W., & Kuzmin, Y.V. Paleolithic eyed needles and the evolution of dress. Science Advances, 10(26), eadp2887 (2024).
76	Shalagina, A.V., Baumann, M., Kolobova, K.A., Krivoshapkin, A.I. Bone needles from Upper Paleolithic complexes of the Strashnaya Cave (North-Western Altai). Theory and Practice of Archaeological Research 21, 89e98 (2018).
77	d'Errico, F., van Niekerk, K. L., Geis, L. & Henshilwood, C. S. New Blombos Cave evidence supports a multistep evolutionary scenario for the culturalization of the human body. Journal of Human Evolution 184, 103438 (2023).
78	Watts, I., Chazan, M. & Wilkins, J. Early evidence for brilliant ritualized display: Specularite use in the Northern Cape (South Africa) between ∼500 and ∼300 ka. Current Anthropology, 57(3), 287-310 (2016).
79	Dapschauskas, R., Göden, M. B., Sommer, C. & Kandel, A. W. The emergence of habitual ochre use in Africa and its significance for the development of ritual behavior during the Middle Stone Age. Journal of World Prehistory, 35(3), 233-319 (2022).
80	Salomon, H., Vignaud, C., Coquinot, Y., Beck, L., Stringer, C., Strivay, D. & d’Errico, F. Selection and heating of colouring materials in the Mousterian level of Es‐Skhul (c. 100 000 years bp, Mount Carmel, Israel). Archaeometry 54(4), 698-722 (2012).
81	Henshilwood, C. S., d’Errico, F., Van Niekerk, K. L., Coquinot, Y., Jacobs, Z., Lauritzen, S. E., Menu, M. & García-Moreno, R. A 100,000-year-old ochre-processing workshop at Blombos Cave, South Africa. Science 334(6053), 219-222 (2011).
82	Rosso, D.E., d’Errico, F., Queffelec, A. Patterns of change and continuity in ochre use during the late Middle Stone Age of the Horn of Africa: The Porc-Epic Cave record. PLOS ONE 12(5): e0177298 (2017).
83	d’Errico, F., Vanhaeren, M., Barton, N., Bouzouggar, A., Mienis, H., Richter, D., Hublin, J. J., McPherron, S. P. & Lozouet, P. Additional evidence on the use of personal ornaments in the Middle Paleolithic of North Africa. Proceedings of the National Academy of Sciences 106(38), 16051-16056 (2009).
84	d’Errico, F., Moreno, R. G. & Rifkin, R. F. Technological, elemental and colorimetric analysis of an engraved ochre fragment from the Middle Stone Age levels of Klasies River Cave 1, South Africa. Journal of Archaeological Science 39(4), 942-952 (2012).
85	Joordens, J. C. A., d’Errico, F., Wesselingh, F. P., Munro, S., de Vos, J., Wallinga, J. Ankjærgaard, C., Reimann, T., Wijbrans, J. R., Kuiper, K. F., Mücher, H. J., Coqueugniot, H., Prié, V., Joosten, I., van Os, B., Schulp, A. S., Panuel, M., van der Haas, V., Lustenhouwer, W., Reijmer, J. J. G. & Roebroeks, W. Homo Erectus at Trinil on Java Used Shells for Tool Production and Engraving. Nature…
86	Bednarik, R.G. The Lower Paleolithic Engravings of Bilzingsleben, Germany. Encyclopedia 4(2), 695-708 (2024).
87	Henshilwood, C. S., d'Errico, F., & Watts, I. Engraved ochres from the middle stone age levels at Blombos Cave, South Africa. Journal of Human Evolution 57, 27-47 (2009).
88	Pitarch Martí, A., Zilhão, J., d’Errico, F., Cantalejo-Duarte, P., Domínguez-Bella, S., Fullola, J. M., Weniger, G.C. & Ramos-Muñoz, J. The symbolic role of the underground world among Middle Paleolithic Neanderthals. Proceedings of the National Academy of Sciences, 118(33), e2021495118 (2021).
89	Hoffmann, D. L., Standish, C. D., García-Diez, M. Pettitt, P. B., Milton, J. A., Zilhão, J., Alcolea-González, J. J., Cantalejo-Duarte, P., Collado, H., de Balbín, R., Lorblanchet, M., Ramos-Muñoz, J., Weniger, G.-C. & Pike A. W. G. U-Th Dating of Carbonate Crusts Reveals Neandertal Origin of Iberian Cave Art. Science 359(6378), 912-15 (2018).
90	Aubert, M., Setiawan, P., Oktaviana, A. A., Brumm, A., Sulistyarto, P. H., Saptomo, E. W., Istiawan, B., Ma’rifat, T. A., Wahyuono, V. N., Atmoko, F. T. & Zhao, J. X. Palaeolithic cave art in Borneo. Nature 564(7735), 254-257 (2018).
91	Quiles, A., Valladas, H., Bocherens, H., Delqué-Količ, E., Kaltnecker, E., van der Plicht, J., Delannoy, J.-J., Feruglio, V., Fritz, C., Monney, J., Philippe, M., Tosello, G., Clottes, J., & Geneste, J.-M. A High-Precision Chronological Model for the Decorated Upper Paleolithic Cave of Chauvet-Pont d’Arc, Ardèche, France. Proceedings of the National Academy of Sciences 113(17), 4670-75 (2016).
92	Brumm, A., Oktaviana, A. A., Burhan, B., Hakim, B., Lebe, R., Zhao, J. X., Sulistyarto, P. H., Ririmasse, M., Adhityatama, S., Sumantri, I. & Aubert, M. Oldest cave art found in Sulawesi. Science Advances 7(3), eabd4648 (2021).
93	Conard N.J. Palaeolithic ivory sculptures from southwestern Germany and the origins of figurative art. Nature 426, 830-832 (2003).
94	Conard N.J. A female figurine from the basal Aurignacian of Hohle Fels Cave in southwestern Germany. Nature 459, 248-252 (2009).
95	d’Errico, F. & Nowell, A. A new look at the Berekhat Ram figurine: implications for the origins of symbolism. Cambridge Archaeological Journal 10, 123-167 (2000).
96	Pettitt, P. The Palaeolithic Origins of Human Burial (Routledge 2013).
97	Andrews, P., Fernandez-Jalvo, Y., Surface modifications of the Sima de los Huesos fossil humans, Journal of Human Evolution 33(2–3), 191-217 (1997).
98	Martinón-Torres, M., d’Errico, F., Santos, E., Álvaro Gallo, A., Amano, N., Archer, W., Armitage, S. J., Arsuaga, J. L., Bermúdez de Castro, J. M., Blinkhorn, J. & Crowther, A. Earliest known human burial in Africa. Nature 593(7857), 95-100 (2021).
99	Zilhão, J. Lower and Middle Palaeolithic mortuary behaviours and the origins of ritual burial. Death rituals, social order and the archaeology of immortality in the ancient world, 27-44 (2016).
100	O'Shaughnessy, D. M., Gibson, E. & Piantadosi, S. T. The cultural origins of symbolic number. Psychological review 129(6), 1442 (2022).
101	Pagel, M. & Meade, A. The deep history of the number words. Philosophical Transactions of the Royal Society B 373(1740), 20160517 (2018).
102	d’Errico, F., Doyon, L., Colagè, I., Queffelec, A., Le Vraux, E., Giacobini, G., Vandermeersch, B., Maureille, B. From number sense to number symbols. An archaeological perspective. Philosophical Transactions of the Royal Society B 373, 20160518 (2017).
103	d’Errico, F. Memories out of mind: the archaeology of the oldest artificial memory systems. In In the mind’s eye (ed. A Nowell), pp. 33–49. Ann Arbor, MI: International Monographs in Prehistory, Archaeological Series 13 (2002).
104	Chrisomalis, S. Numerical notation: A comparative history (Cambridge University Press 2010).
105	Gürbüz, R. B. & Lycett, S. J. Could woodworking have driven lithic tool selection? Journal of Human Evolution 156, 102999 (2021).
106	Leder, D., Lehmann, J., Milks, A., Koddenberg, T., Sietz, M., Vogel, M., Böhner, U. & Terberger, T. The wooden artifacts from Schöningen’s Spear Horizon and their place in human evolution. Proceedings of the National Academy of Sciences USA, 121(15), e2320484121 (2024).
107	Bradfeld, J., Lombard, M., Reynard, J., & Wurz, S. Further evidence for bow hunting and its implications more than 60 000 years ago: Results of a use-trace analysis of the bone point from Klasies River Main site South Africa. Quaternary Science Reviews 236, 106295 (2020).
108	Wilkins, J., Schoville, B. J., Brown, K. S. & Chazan M. Evidence for early hafted hunting technology. Science 338(6109) 942-946 (2012).
109	Bigga, G. Die Pflanzen von Schöningen: Botanische Makroreste aus den mittelpleistozänen Ablagerungen und das Nutzungspotential einer interglazialen Paläoflora (Schnell & Steiner, 2018).
110	Wadley, L., Sievers, C., Bamford, M., Goldberg, P., Berna, F., & Miller, C. Middle Stone Age bedding construction and settlement patterns at Sibudu, South Africa. Science 334(6061), 1388-1391 (2011).
111	Huffman, M.A. Self-Medicative Behavior in the African Great Apes: An Evolutionary Perspective into the Origins of Human Traditional Medicine: In addition to giving us a deeper understanding of our closest living relatives, the study of great ape self-medication provides a window into the origins of herbal medicine use by humans and promises to provide new insights into ways of treating parasite i…
112	Wrangham, R. W. & Goodall, J. Chimpanzee use of medicinal leaves. In: Heltne, P. G. & Marquardt L. A. (eds.) Understanding chimpanzees (Harvard University Press 1989, pp. 22-37).
113	Hardy, K. Paleomedicine and the Use of Plant Secondary Compounds in the Paleolithic and Early Neolithic. Evolutionary Anthropology: Issues, News, and Reviews 28(2), 60-71 (2019).
114	Hardy, K. The use of plants by Neanderthals as food, medicine, and raw materials. In: Updating Neanderthals (Academic Press 2022, pp. 145-161).
115	Brooks, A. S., Yellen, J. E., Potts, R., Behrensmeyer, A. K., Deino, A. L., Leslie, D. E., Ambrose, S. H., Ferguson, J. R., d’Errico, F., Zipkin, A. M. & Whittaker, S. Long-distance stone transport and pigment use in the earliest Middle Stone Age. Science 360(6384), 90-94 (2018).
116	Moncel, M-H., Chiotti, L., Gaillard, C., Onoratini, G. & Pleurdeau, D. Non-utilitarian lithic objects from the European Paleolithic. Archaeology Ethnology Anthropology Eurasia 40(1), 24-40 (2012).
117	Bouzouggar, A., Barton, N., Vanhaeren, M., d'Errico, F., Collcutt, S., Higham, T., Hodge, E., Parfitt, S., Rhodes, E., Schwenninger, J. L. and Stringer, C. 82,000-year-old shell beads from North Africa and implications for the origins of modern human behavior. Proceedings of the National Academy of Sciences USA, 104(24), 9964-9969 (2007).
118	Benoit, J., Bednarik, R. & Helm, C. Manuports predate modern humans. The South African Archaeological Bulletin, 77(216), 76-78 (2022).
119	Wilkins, J., Schoville, B. J., Pickering, R., Gliganic, L., Collins, B., Brown, K. S., Von den Meden, J., Khumalo, W., Myer, M. C., Maape, S., Black-wood, A. F. & Hatton, A. Innovative Homo sapiens behaviours 105,000 years ago in a wetter Kalahari. Nature 592, 248-252 (2021).
120	Lombard, M., & Gärdenfors, P. Minds on Fire: Cognitive Aspects of Early Firemaking and the Possible Inventors of Firemaking Kits. Cambridge Archaeological Journal 33 (3), 499-519 (2023).
121	Roebroeks, W., Villa, P. On the earliest evidence for habitual use of fire in Europe. Proceedings of the National Academy of Sciences USA 108:5209-5214 (2011).
122	Zaidner, Y., & Weinstein-Evron, M. The end of the Lower Paleolithic in the Levant: the Acheulo-Yabrudian lithic technology at Misliya Cave, Israel. Quaternary International, 409, 9-22 (2016).
123	Shimelmitz, R., Kuhn, S.L., Jelinek, A.J., Ronen, A., Clark, A.E., Weinstein-Evron M. ‘Fire at will’: The emergence of habitual fire use 350,000 years ago. Journal of human evolution 77:196-203 (2014).
124	Bentsen, S. E. Using pyrotechnology: Fire-related features and activities with a focus on the African Middle Stone Age. Journal of Archaeological Research 22, 141-175 (2014).
125	Brown, K., Marean, C. W., Herries, A. I. R., Jacobs, Z., Tribolo, C., Braun, D., Roberts, D. L., Meyer, M. C. & Bernatchez, J. Fire as an engineering tool of early modern humans. Science 325, 859-62 (2009).
126	d’Errico, F., Salomon, H., Vignaud, C., Stringer, C. Pigments from the Middle Palaeolithic levels of Es-Skhul (Mount Carmel, Israel). Journal of Archaeological Science 37:3099-3110 (2010).
127	Brumm, A., Jensen, G. M., van den Bergh, G. D., Morwood, M. J., Kurniawan, I., Aziz, F., & Storey, M. Hominins on Flores, Indonesia, by one million years ago. Nature 464(7289), 748-752 (2010).
128	Morwood, M. J., O’Sullivan, P. B., Aziz, F., and Raza, A. Fission-track ages of stone tools and fossils on the east Indonesian island of Flores. Nature 392: 173-176 (1998).
129	Ingicco, T., Bergh, G. D., Jago-On, C., Bahain, J. J., Chacón, M. G., Amano, N., Forestier, H., King, C., Manalo, K., Nomade, S., Pereira, A., Reyes, M. C., Sémah A.-M., Shao, Q., Voinchet, P., Falguères, C., Albers, P. C. H., Lising, M., Lyras G., Yurnaldi, D., Rochette, P., Bautista, A., & de Vos, J. Earliest known hominin activity in the Philippines by 709 thousand years ago. Nature 557, 233-2…
130	Méndez-Quintas, E., Santonja, M., Pérez-González, A., Duval, M., Demuro, M., & Arnold, L. J. First evidence of an extensive Acheulean large cutting tool accumulation in Europe from Porto Maior (Galicia, Spain). Scientific Reports 8(1), 3082 (2018).
131	Gaffney, D. Pleistocene water crossings and adaptive flexibility within the Homo genus. Journal of Archaeological Research 29(2), 255-326 (2021).
132	Strasser, T F., Panagopoulou, E., Runnels, C.N., Murray, P.M., Thompson, N., Karkanas, P., McCoy, F.W., & Wegmann, K. W. Stone Age seafaring in the Mediterranean: Evidence from the Plakias region for Lower Palaeolithic and Mesolithic habitation of Crete. Hesperia: The Journal of the American School of Classical Studies at Athens, 79(2), 145–190 (2010).
133	Leppard, T.P. The earliest Mediterranean islanders: Initial insights into the Lower Palaeolithic of Crete. Antiquity, 89(343), 1–14 (2015).
134	Runnels, C. Early Pleistocene navigation and voyaging in the Eastern Mediterranean. Journal of Anthropological Research, 70(4), 507–522 (2014).
135	Guillaud, E., Béarez, P., Daujeard, C., Defleur, A.R., Desclaux, E., Roselló-Izquierdo, E., Morales-Muniz, A. & Moncel, M. H. Neanderthal foraging in freshwater ecosystems: A reappraisal of the Middle Paleolithic archaeological fish record from continental Western Europe. Quaternary Science Reviews 252, 106731 (2021).
136	Erlandson, J.M. The archaeology of aquatic adaptations: Paradigms for a new millennium. Journal of Archaeological Research 9:287-350 (2001).
137	Zilhão, J., Angelucci, D. E., Igreja, M. A., Arnold, L. J., Badal, E., Callapez, P., Cardoso, J. L., d’Errico, F., Daura, J., Demuro, M. & Deschamps, M. Last Interglacial Iberian Neandertals as fisher-hunter-gatherers. Science 367(6485), eaaz7943 (2020).
138	Fujita, M., Yamasaki, S., Katagiri, C., Oshiro, I., Sano, K., Kurozumi, T., Sugawara, H., Kunikita, D., Matsuzaki, H., Kano, A., Okumura, T., Sone, T., Fujita, H., Kobayashi, S., Naruse, T., Kondo, M., Matsu’ura, S., Suwa, G. & Kaifu, Y. Advanced maritime adaptation in the western Pacific coastal region extends back to 35,000–30,000 years before present. Proceedings of the National Academy of Sci…
139	Zohar, I. Fish Exploitation at the Sea of Galilee (Israel) by Early Fisher-hunter-gatherers (23,000 Bp): Ecological, Economical and Cultural Implications. PhD Thesis, Department of Zoology, Tel Aviv University (2004).
