# Supplementary material for: An empirically-based scenario for the evolution of cultural transmission in the human lineage during the last 3.3 million years
Source: PLoS One. 2025 Jun 4;20(6):e0325059. doi: 10.1371/journal.pone.0325059 (PMC12136325; doi:10.1371/journal.pone.0325059)
Supplement: S2 Table — The Table reports the changes we made on the database scores (see S1 File) after discussion with experts. See Main Text’s Methods for the overall score assignment procedure. (XLSX) [file pone.0325059.s003.xlsx]

## Sheet: Difference-Values
	Trait Lable	SPAdistal	SPAproDis	SPAproCon	SPAproInt	SPAgeMo	SPAgeCo	SPAexpAct	SPAabsAct	TEsingle	TErepeti	TEsequent	TEmodular	Tedisco	SOhoVeOb	SOhoVeObSe	SOhyObGe	SOhyObSe	SOhyObReGe	SOhyObReSe
1	LIstoneHammer	0	0	0	0	0	0	0	0	0	0	0	0	0	0	0	0	0	0	0
2	LIMode1	0	-1	0	0	1	0	0	0	0	0	0	0	0	0	0	0	0	0	0
3	LIMode1Loka	0	0	0	-1	0	2	0	0	0	0	-1	0	0	0	0	0	0	0	0
4	LIacheulean	0	0	0	-2	1	2	0	0	0	0	-2	-1	0	-1	1	0	2	0	0
5	LIdiscoidal	0	0	0	0	0	0	0	0	0	0	0	0	0	0	0	0	0	0	0
6	LIlevalloisFlake	0	0	0	0	0	0	0	0	0	0	-2	0	0	0	0	0	0	0	0
7	LIlevalloisPoint	0	0	0	0	0	0	0	0	0	0	-3	-1	0	0	0	0	0	0	0
8	LIlevalloisRecFlake	0	0	0	0	0	0	0	0	0	0	0	-1	0	0	0	0	0	0	0
9	LIbopolar	0	0	0	0	0	0	0	0	0	0	0	0	0	0	0	0	0	0	0
10	LIprismaticBlade	0	0	0	-2	-2	1	1	0	0	-1	1	-1	0	0	0	0	0	0	0
11	LIclactonFlake	0	0	0	0	0	0	0	0	0	0	0	0	0	0	0	0	0	0	0
12	LIclactonRetNotch	0	0	0	0	0	0	0	0	0	0	0	0	0	0	0	0	0	0	0
13	LIMicroBladeSoft	0	0	0	0	0	0	0	0	0	0	0	0	0	0	0	0	0	0	0
14	LIPressureKnap	0	0	0	0	0	0	0	0	0	0	0	0	0	0	0	0	0	0	0
15	LIQuinaRetouch	0	0	0	0	0	0	-3	0	0	0	0	0	0	0	0	0	0	0	0
16	LIsoftRetouch	0	0	0	0	0	0	-2	0	0	0	0	0	0	0	0	0	0	0	0
17	LIHardRetouch	0	0	0	0	0	0	-3	0	0	0	0	0	0	0	0	0	0	0	0
18	LIpressRetouch	0	0	0	0	0	0	0	0	0	0	0	0	0	0	0	0	0	0	0
19	LIshapedMicroliths	0	-1	0	0	0	0	0	0	0	0	0	0	0	0	0	0	0	0	0
20	LIlowerGrind	0	-1	-1	-1	2	1	0	0	2	-2	0	0	0	-1	0	1	3	0	0
21	LILowerUpperGrind	0	-1	-1	0	1	0	-3	0	1	-1	-2	-2	0	0	-1	1	3	0	0
22	LIcomplBifaShape	0	0	0	0	0	0	0	0	0	0	0	0	0	0	0	0	0	0	0
23	MASTICsimple	0	0	0	0	0	0	0	0	0	0	0	0	0	0	0	0	0	0	0
24	MASTICPyro	0	0	0	-1	0	0	1	0	0	0	0	0	0	0	0	0	0	0	0
25	MASTICcompound	0	0	0	0	0	0	0	-1	0	0	0	0	0	0	0	0	0	0	0
26	MASTICpigment	0	0	0	0	0	0	0	-2	0	0	0	0	0	0	0	0	0	0	0
27	HAFTsimple	0	0	0	0	0	0	0	0	0	0	0	0	0	0	0	0	0	0	0
28	HAFTmultiElement	0	0	0	0	0	0	0	0	0	0	0	0	0	0	0	0	0	0	0
29	BOTOOLused	0	0	-2	-2	0	0	0	0	0	0	0	0	0	0	-1	0	0	0	0
30	BOTOOLRetoucher	0	0	0	0	0	0	-2	0	0	0	-1	0	0	0	0	0	0	0	0
31	BOTOOLknapped	0	0	0	0	0	0	-2	0	0	-1	1	0	0	0	0	0	0	0	0
32	BOTOOLFObarb	0	0	0	0	0	0	0	0	0	0	0	0	0	0	0	0	0	0	0
33	BOTOOLFOharp	0	0	0	1	0	0	-1	0	0	0	0	0	0	0	0	0	0	0	0
34	BOTOOLFOspear	0	0	0	0	0	0	0	0	0	0	0	0	0	0	0	0	0	0	0
35	BOTOOLFOawl	0	0	2	-2	0	0	0	0	0	0	0	0	0	0	0	0	0	0	0
36	BOTOOFOLarrow	0	0	0	0	0	0	0	0	0	0	0	0	0	0	0	0	0	0	0
37	BOTOOLFOwedge	0	0	0	0	0	0	-1	0	0	0	0	0	0	0	0	0	0	0	0
38	BOTOOLFOhandle	0	0	0	0	0	0	0	0	0	0	0	0	0	-1	1	0	1	0	0
39	BOTOOLFOneelds	0	0	0	0	0	0	0	0	0	0	0	0	0	0	0	0	0	0	0
40	BEADnatural	0	0	0	0	0	0	-1	0	0	0	0	0	0	0	0	0	3	0	0
41	BEADperf	0	0	1	1	0	1	-2	0	0	0	0	1	0	-1	0	1	4	0	0
42	BEADcolour	0	0	0	-1	0	1	0	-1	0	0	0	1	0	0	0	0	2	0	0
43	BEADblack	0	0	0	0	0	1	0	-1	0	2	-2	-2	0	-2	0	1	1	0	0
44	BEADshaped	0	0	0	0	0	2	-3	-1	0	0	-4	1	0	0	0	0	0	0	0
45	BEADmultiple	0	0	0	0	0	0	0	-1	0	0	-1	0	-1	0	-1	2	-2	0	0
46	BEADvalue	0	0	0	0	0	1	0	0	-4	-3	0	2	3	0	1	-1	1	0	0
47	PIGselected	0	0	0	0	0	0	0	0	0	0	-1	-1	0	0	0	0	0	0	0
48	PIGheated	0	0	0	0	0	0	0	0	0	0	0	-2	-1	-1	0	1	0	0	0
49	PIGmultiProcess	0	0	0	0	0	0	0	0	0	0	0	0	0	0	0	0	0	0	0
50	PIGMultiGrain	0	0	0	0	0	0	0	0	0	0	-2	-2	0	0	-2	2	0	0	0
51	PIGbinder	0	0	0	0	0	0	0	0	0	0	0	0	0	0	-2	2	0	0	0
52	ARTincAbstrSingleTech	0	0	0	0	0	-1	0	-2	0	1	-3	-2	0	2	0	-1	-2	0	0
53	ARTincAbstmultipleTech	0	0	0	0	0	-1	0	-3	0	1	-1	-2	0	2	0	-1	-2	0	0
54	ARTpaintAbstrmonochrome	0	0	0	0	0	0	0	0	0	-1	0	0	0	0	0	0	0	0	0
55	ARTpaintAbstrpolychrome	0	0	0	0	0	0	0	0	0	-1	0	0	0	0	0	0	0	0	0
56	ARTincDepicSingleTech	0	0	0	0	0	-1	0	0	0	0	0	0	0	0	0	0	0	0	0
57	ARTincDepicMultTech	0	0	0	0	0	-1	0	0	0	0	0	0	0	0	0	0	0	0	0
58	ARTPaintDepicMonochrome	0	0	0	0	0	0	0	0	0	0	0	0	0	0	0	0	0	0	0
59	ARTPaintDepicPolyChrome	0	0	0	0	0	0	0	0	0	0	0	0	0	0	0	0	0	0	0
60	ARTcarvingAbstr	0	0	0	0	0	0	0	0	0	0	0	0	0	0	-2	2	0	0	0
61	ARTcarvingDepic	0	0	0	0	0	1	0	0	0	0	0	0	0	0	-2	2	0	0	0
62	ARTmultimode	0	0	0	0	0	0	0	0	0	0	0	0	0	0	0	0	0	0	0
63	MORTcuration	0	2	0	-2	0	0	-1	-1	0	0	0	0	0	0	0	0	0	0	0
64	MORTmorb	0	-1	0	1	0	0	-1	0	0	0	0	0	0	0	0	0	0	0	0
65	MORTcronos	0	0	0	0	0	0	-1	-1	0	0	0	0	0	0	0	0	0	0	0
66	MORTabandon	0	0	0	0	0	0	0	0	0	0	0	0	0	0	0	0	0	0	0
67	MORTstructAbandonment	0	0	0	-1	1	3	-2	0	0	0	0	0	0	0	0	0	0	0	0
68	MORTfuneraryCach	-1	0	-1	0	-1	-1	0	0	0	0	-1	0	0	0	0	0	0	0	0
69	MORTcairnCover	0	0	0	0	0	0	0	-1	0	1	-2	0	0	0	0	0	0	0	0
70	MORTburial	0	0	0	0	0	0	0	1	0	0	0	-1	0	0	0	0	0	0	0
71	MORTmultiburial	0	0	0	0	0	0	0	0	2	0	-1	-2	0	0	0	0	0	0	0
72	MORTcemetery	0	0	0	0	0	0	0	0	0	0	0	-2	0	0	0	0	0	0	0
73	MORTdetach	-1	-1	-1	-3	-1	-1	0	3	0	0	0	0	0	0	0	0	0	0	0
74	MORtcommemo	0	0	0	0	0	0	0	0	0	0	0	0	0	0	0	0	0	0	0
75	AMSfingCount	0	0	0	0	0	0	0	0	0	0	0	0	0	0	0	0	0	0	0
76	AMScomplexFingCou	0	0	0	0	0	0	0	0	0	-1	0	0	0	0	0	0	0	0	0
77	AMSverbalCou	0	0	0	0	0	0	0	0	0	0	0	0	0	0	0	0	0	0	0
78	AMSnotaAccum	0	0	0	0	0	0	0	0	0	0	0	0	0	0	0	0	0	0	0
79	AMSMorphSpat	0	0	0	0	0	0	0	0	0	0	0	0	0	0	0	0	0	0	0
80	AMSnumberSy	0	0	0	0	-1	0	-1	1	0	0	0	0	0	0	0	0	0	0	0
81	WOODmodif	0	0	0	0	0	0	0	0	0	0	0	0	0	0	0	0	0	0	0
82	WOODshaped	0	0	0	-1	-1	0	1	0	-1	-1	1	0	0	1	-1	1	-2	0	0
83	WOODbowArrow	0	0	0	0	0	0	0	0	0	0	0	0	0	0	0	0	-1	0	0
84	WOODhandle	0	0	0	0	0	0	-1	0	0	0	0	0	0	0	0	0	0	0	0
85	POIsingle	0	0	0	0	0	0	0	0	-1	-1	0	0	0	0	0	0	0	0	0
86	POIcompound	0	0	0	0	0	0	0	0	0	0	0	0	0	0	0	0	-1	0	0
87	PHAsimple	0	0	0	0	0	1	0	0	0	0	0	0	0	0	1	0	0	0	0
88	PHAprepa	0	0	0	-1	0	0	1	0	0	0	0	0	0	-2	2	-1	2	0	0
89	PHAcompound	0	0	0	0	0	0	0	0	0	0	0	0	0	-2	-1	0	2	0	0
90	LONGDIrawmat	0	0	0	0	0	0	0	0	0	0	0	0	0	0	0	0	0	0	0
91	LONDIspecialOb	0	0	0	0	0	0	0	-1	0	0	-1	-1	0	0	0	0	0	0	0
92	LONDIexotics	0	0	0	0	0	0	0	-1	0	0	-2	-2	0	0	0	0	0	0	0
93	FIREstriking	0	0	0	0	0	0	0	0	0	0	-1	1	0	2	-3	1	-2	0	0
94	FIREdrill	0	0	0	0	1	1	-1	0	0	0	0	0	0	2	-3	1	-2	0	0
95	FIREpyro	0	0	0	0	0	0	0	0	0	0	0	0	0	0	0	0	-1	0	0
96	SEAcostal	0	0	0	0	0	0	0	0	0	0	0	0	0	0	0	0	0	0	0
97	SEAseeDestination	0	0	0	0	0	0	0	0	0	0	0	0	0	0	0	0	0	0	0
98	SEAnotSeeDestination	0	0	0	0	0	0	0	0	0	0	0	0	0	0	0	0	0	0	0
99	SEAunknownDestination	0	0	0	0	0	0	0	0	0	0	0	0	0	0	0	0	0	0	0
100	FISHhand	0	0	0	0	0	0	-1	0	0	0	0	0	0	0	-1	0	0	0	0
101	FISHtrap	0	0	0	0	0	0	0	0	0	1	-2	0	0	0	0	0	0	0	0
102	FISHhook	0	0	0	0	0	0	0	0	0	0	0	0	0	0	0	0	0	0	0
103	FISHspear	0	0	0	1	0	-1	-1	0	0	0	0	0	0	2	-2	1	-1	0	0
		Scores	% of change
	Total Datapoints	1957
	Scores changed +/-1	147	7.5115
	Scores changed +/-2	69	3.5258
	Scores changed +/-3	15	0.766479
	Scores changed +/-4	3	0.153296
	Total Score Changes	234	11.9571
