# Supplementary material for: An empirically-based scenario for the evolution of cultural transmission in the human lineage during the last 3.3 million years
Source: PLoS One. 2025 Jun 4;20(6):e0325059. doi: 10.1371/journal.pone.0325059 (PMC12136325; doi:10.1371/journal.pone.0325059)
Supplement: S3 Table — The Table reports the scores given to each of the four preservation biases (Conservation in the archaeological record, Continuity in the archaeological record, Number of occurrences, Detectability) for each cultural trait considered in this study. See Main Text’s Methods for definition of the four biases. (XLSX) [file pone.0325059.s004.xlsx]

## Sheet: Cultural Traits Table
CATEGORY	CULTURAL TRAIT	LABEL	AGE FIRST APPEARENCE	TIME PERIOD	DESCRIPTION	Conservation	Continuity	Number	Detectability
Lithic technology	Stone Hammer	LIstoneHammer	3300000	2.8-3.3My	Use of an unmodified stone as a hammer to strike other stones or materials.	0	0	0	0
	Mode 1 Oldowan	LIMode1	2600000	2-2.8My	Earliest recognized stone tool industry, characterized by choppers and small falkes.	0	0	0	0
	Mode 1 Lokalalei	LIMode1Loka	2300000	2-2.8My	Stone tools found at Lokalelei, Kenya, indicating an innovative approach to tool-making for that time. It showcases relatively complex debitage strategies leading to the production of numerour flakes from the same core.	0	0	0	0
	Acheulean	Liacheulean	1700000	600-2My	A stone tool industry characterized by the production of symmetric hand axes and cleavers.	0	0	0	0
	Discoidal knapping	Lidiscoidal	1000000	600-2My	A method of stone tool production where the core is shaped into a disc, from which flakes are struck off.	0	0	0	0
	Levallois preferential flaking (flake)	LIlevalloisFlake	400000	300-400ky	A technique part of the Levallois technology where a stone core is prepared in such a way that a large, thin flake can be predictably removed.	0	0	0	0
	Levallois preferential flaking (point)	LIlevalloisPoint	400000	300-400ky	A technique part of the Levallois technology where a stone core is prepared in such a way that a triangular point retaining at it centre a triangular flake scar is predictably removed	0	0	0	0
	Levallois recurrent flaking	LIlevalloisRecFlake	400000	300-400ky	A technique part of the Levallois technology where a stone core is prepared in such a way that multiple flakes are removed in a sequence, maximizing the efficiency of material use and allowing for the production of uniform flakes.	0	0	0	0
	Bipolar knapping	Libopolar	3300000	2.8-3.3My	A technique where a small core stone is placed on an anvil and struck from above, causing it to split, producing flakes.	0	0	0	0
	Prismatic blade production	LIprismaticBlade	330000	300-400ky	A method of producing long blades with subparalled edges and consistent section from a specially prepared prismatic core.	0	0	0	0
	Clactonian knapping	LIclactonFlake	400000	300-400ky	Knapping technique characterized by the production of large flakes made by simple striking against a stone anvil.	0	0	0	0
	Clactonian retouching	LIclactonRetNotch	400000	300-400ky	A retouching technique empoying a hammer or anvil to produce deep notches or denticulated edges on large thick flakes.	0	0	0	0
	Microblade production with soft hammer	LIMicroBladeSoft	42000	0-50ky	A technique for producing small, thin blades using a soft hammer (usually made of materials like antler or bone). This method allows for precise control over the force and angle of the strike, resulting in very uniform, thin and sharp bladelets	0	0	0	0
	Pressure Blade production	LIPressureKnap	44000	0-50ky	A technique to produce long, thin blades by applying a continuous pressure to a stone core using a tool (often made of antler, bone, or wood) rather than striking it. This method allows for precise control over the shape and size of the blades.	0	0	0	0
	Quina retouching	LIQuinaRetouch	420000	400-600ky	A method of retouching stone tools characterized by steep, abrupt flake scars. It's associated with the Mousterian tool industry and involves a specific technique of removing small flakes to sharpen or shape the edge of a tool.	0	0	0	0
	Soft hammer retouching	LIsoftRetouch	500000	400-600ky	A technique for refining the edges of stone tools using a softer material like bone, antler, or wood. This method allows for more controlled and delicate shaping compared to hard hammer retouching.	0	0	0	1
	Hard hammer retouching	LIHardRetouch	2300000	2-2.8My	A technique where a hard material, typically another stone, is used to remove flakes from the edge of a tool for sharpening or shaping it. This method produce more abrupt and less controlled flake scars than soft hammer retouching	0	0	0	0
	Pressure retouching	LIpressRetouch	73000	50-100ky	A technique where a tool is used to apply pressure along the edges of a stone tool to remove small invasive and thin flakes. This method allows for fine control over the tool's final shape and sharpness.	0	0	0	2
	Microliths (shaped)	LIshapedMicroliths	65000	50-100ky	Small stone tools deliberately shaped into specific geometric forms, such as triangles, crescents, or rectangles. These were often used as parts of composite tools, such as spears, arrows or knifes.	0	2	0	0
	Lower Grindstone	LIlowerGrind	780000	600-2My	A flat stone used for grinding or crushing materials.	0	1	1	1
	Lower and Upper Grindstone	LILowerUpperGrind	70000	50-100ky	A pair of stones used in conjunction: the lower grindstone is the stationary base. The upper grindstone is moved against it to grind, crush or pound materials between them.	0	1	1	1
	Complex bifacial shaping	LIcomplBifaShape	90000	50-100ky	A technique involving the removal of thin invasive flakes from both sides of a stone core to create a bifacially flaked tool. This process requires skill and planning to produce tools with a specific shape.	0	2	2	1
Mastic	Without pyrotechnology	MASTICsimple	180000	100-200ky	An adhesive material produced (from plant essudates or from bitumen) without using fire or heat.	3	3	2	2
	With pyrotechnology	MASTICPyro	180000	100-200ky	An adhesive material produced by using fire or heat.	3	3	2	3
	With addiction of other substances	MASTICcompound	44000	0-50ky	An adhesive compound obtained by mixing the adhesive substance with other substances (e.g., powders or fats).	3	3	2	3
	With pigment	MASTICpigment	65000	50-100ky	An adhesive compound to which a pigment has been added to colour it.	3	3	2	3
Hafting	Simple hafting	HAFTsimple	500000	400-600ky	Hafting techniques which involve attaching a tool directly to a handle or shaft without the use of additional materials or complex methods. This could be achieved by simply wedging the tool into a split wood or bone piece, or covering a part of it with a soft material such as resin or tar.	2	2	2	2
	Complex (multi-element) hafting	HAFTmultiElement	200000	100-200ky	Hafting techniques involving the use of adhesives (such as resin or tar), bindings (like sinew, leather, or plant fibers), and sometimes additional elements like wooden wedges or spacers to secure the tool firmly in place. Complex hafting may also involve shaping both the tool and the handle to fit them together more securely.	3	2	2	3
Simple bone tools	Used bones	BOTOOLused	2400000	2-2.8My	A bone used as a tool without modifying it.	1	1	1	2
	Retouchers/hammers	BOTOOLRetoucher	600000	400-600ky	An unmodified bone or a bone fragment used to sharpen or reshape the edges of a stone tool.	1	1	1	1
	Knapped bones	BOTOOLknapped	1500000	600-2My	A bone tool that has been shaped by knapping.	1	1	2	1
Formal bone tools	Barbed points	BOTOOLFObarb	95000	50-100ky	Spear or arrowheads featuring one or more projections, or "barbs", along one or both edges which make it difficult for the point to be pulled out once it has penetrated the flesh of an animal or fish.	1	2	2	0
	Harpoons	BOTOOLFOharp	18000	0-50ky	Spear designed for fishing and hunting marine mammals featuring a detachable head equipped with barbs. When the harpoon head is thrown into a fish or marine mammal, it detaches from the shaft while remaining connected to a floater with a thread.	1	2	2	0
	Bone spear points	BOTOOLFOspear	75000	50-100ky	Pointed bone objects shaped to be hafted on a wooden spear.	1	2	2	1
	Bone awls	BOTOOLFOawl	80000	50-100ky	Small pointed bone fragments used to pierce leather or other material.	1	2	2	1
	Bone arrowpoints	BOTOOFOLarrow	70000	50-100ky	Small pointed bone objects prepared to be hafted on an arrow shaft.	1	2	2	2
	Wedges	BOTOOLFOwedge	65000	50-100ky	A shaped piece of bone, designed to split or cut through materials by being driven into them.	1	1	2	1
	Handles	BOTOOLFOhandle	35000	0-50ky	Bones shaped and possibly hollowed or notched to fit snugly around a separate implement, such as a stone blade or another material serving as the functional part of the tool or weapon.	1	3	3	1
	Eyed needles	BOTOOLFOneelds	45000	0-50ky	Slender, pointed tools featuring a carefully drilled hole or "eye" at one end through which thread can be passed.	1	1	0	0
Ornaments	Natural items	BEADnatural	140000	100-200ky	Natural items used as ornaments without modification.	2	1	2	2
	Artifically perforated or grooved items	BEADperf	80000	50-100ky	Natural items perforeted or grooved to be used as ornaments.	2	1	2	2
	Artificially colored items	BEADcolour	140000	100-200ky	Natural items artificially coloured to be used as ornaments.	2	1	2	2
	Items blackened by heating	BEADblack	80000	50-100ky	Ornaments artificially blackened by heating to change their appearance.	2	1	2	3
	Fully shaped beads	BEADshaped	50000	0-50ky	Beads created from materials that are deliberately carved, shaped and/or polished into specific forms and sizes, often featuring drilled holes for stringing.	1	1	1	0
	Complex beadwork (using different kinds of items)	BEADmultiple	70000	50-100ky	Ornaments composed of an assembly of various kinds of beads arranged in specific ways.	1	2	2	0
	Modified rare or exotic items (finished objects; focus on its value)	BEADvalue	45000	0-50ky	Ornaments made from, or that include, materials that are not commonly found in the local environment of the people who acquired and used them, functioning as symbols of status, wealth, or social identity, reflecting the wearer's connections, prestige, or access to far-reaching trade networks.	1	1	1	2
Pigments	Selected raw material	PIGselected	500000	400-600ky	Natural pigments used without treatment.	1	1	0	0
	Thermal treatment	PIGheated	110000	100-200ky	Pigments obtained by heating specific material.	1	1	0	3
	Multiple processing strategies	PIGmultiProcess	100000	50-100ky	Substances processed in more than one way (e.g., ground, scraped, incised and mixed) to obtain specific colours.	2	1	2	2
	Determination of powder texture (granulometry)	PIGMultiGrain	80000	50-100ky	Pigments ground to a specific extent and/or with a particular procedure so to obtain a powder with a texture suitable for a specific use	2	2	2	3
	Use of a binder	PIGbinder	65000	50-100ky	Pigments mixed with substances that ensure fixation of the pigment on a surface.	3	2	2	3
Representations	Incising Abstract Single technique	ARTincAbstrSingleTech	110000	100-200ky	Objects or elements of the landscape with intentionally engraved patterns that are created using a single technique. The term "abstract" specifies that these patterns are non-representational, i.e., they do not aim to depict or mimic any recognizable object or entity. These incisions serve no practical function, such as enhancing the grip on a tool. The engraved pattern must be visually discernib…	0	2	2	0
	Incising Abstract Multiple technique	ARTincAbstmultipleTech	75000	50-100ky	Objects or elements of the landscape with intentionally engraved patterns that are created using multiple engraving techniques. The term "abstract" specifies that these patterns are non-representational, i.e., they do not aim to depict or mimic any recognizable object or entity. These incisions serve no practical function, such as enhancing the grip on a tool. The engraved pattern must be visuall…	0	2	2	0
	Painting Abstract Monochromatic	ARTpaintAbstrmonochrome	64000	50-100ky	Objects or elements of the landscape with intentionally painted patterns that are created using a single colour. The term "abstract" specifies that these patterns are non-representational, i.e., they do not aim to depict or mimic any recognizable object or entity. These incisions serve no practical function, such as enhancing the grip on a tool. The engraved pattern must be visually discernible a…	3	1	1	0
	Painting Abstract Polychromatic	ARTpolychrome	40000	0-50ky	Objects or elements of the landscape with intentionally painted patterns that are created using multiple colours. The term "abstract" specifies that these patterns are non-representational, i.e., they do not aim to depict or mimic any recognizable object or entity. These incisions serve no practical function, such as enhancing the grip on a tool. The engraved pattern must be visually discernible …	3	1	1	0
	Incising Depictional Single technique	ARTincDepicSingleTech	40000	0-50ky	Objects or elements of the landscape intentionally incised with a single technique and representing a certain item, entity or event.	1	1	1	0
	Incising Depictional Multiple technique	ARTincDepicMultTech	40000	0-50ky	Objects or elements of the landscape intentionally incised with multiple techniques and representing a certain item, entity or event.	1	1	1	1
	Painting Depictional Monochromatic	ARTPaintDepicMonochrome	45000	0-50ky	Objects or elements of the landscape intentionally painted with a single colour and representing a certain item, entity or event.	3	0	0	0
	Painting Depictional Polychromatic	ARTPaintDepicPolyChrome	35000	0-50ky	Objects or elements of the landscape intentionally painted with multiple colours and representing a certain item, entity or event.	3	0	0	0
	Carving Abstract	ARTcarvingAbstr	40000	0-50ky	Creation of abstract (non-representational) formes by intentionally removing part of the surface of materials such as stone, bone, ivory or wood, through carving techniques such as pecking, scraping, abrasing, cutting, grooving, gauging.	1	1	1	0
	Carving Depictional	ARTcarvingDepic	40000	0-50ky	Creation of depictional formes (representing certain objects, living beings or entities) by intentionally removing part of the surface of materials such as stone, bone, ivory or wood, through carving techniques such as pecking, scraping, abrasing, cutting, grooving, gauging	1	1	1	0
	Multi-mode (e.g. painting and carving)	ARTmultimode	40000	0-50ky	Abstract (non-representational) and depictional (representing certain objects, living beings or entities) forms obtained by appling multiple techniques (panting, incising, carving).	2	1	1	0
Mortuary practices	Curation	MORTcuration	320000	300-400ky	Deliberate preservation and/or transportation of the deceased, encompassing either entire bodies or selected body parts.	3	3	2	1
	Morbidity	MORTmorb	3300000	2.8-3.3My	An enquiring concern with the dead body indicating the interest, attention, or examination directed towards deceased bodies.	3	2	3	1
	Cronos compulsion	MORTcronos	800000	600-2My	Overpowering urge or compulsion to dismember, harm, or consume parts of the bodies of one’s conspecifics.	2	2	2	1
	Abandonment	MORTabandon	3300000	2.8-3.3My	Act of leaving a helpless individual to die, or the abadonment in situ of a corpse.	3	2	3	1
	Structured abandonment	MORTstructAbandonment	3300000	2.8-3.3My	The deliberate placement of a corpse at a certain point in the landscape.	2	2	2	1
	Funerary caching	MORTfuneraryCach	430000	400-600ky	The structured deposition of a corpse, or parts of a corpse, in a chosen place, without modification of that place.	1	2	2	1
	Cairn covering	MORTcairnCover	55000	50-100ky	Constructed pile of stones or rocks intentionally placed over the body of a deceased	1	1	1	1
	Formal burial or inhumation	MORTburial	120000	100-200ky	The direct interment of a corpse in a designated burial space, typically involving the excavation of a pit or grave, the placement or internment of the body within this space, and the subsequent covering of the corpse.	1	1	1	0
	Place of multiple burials	MORTmultiburial	65000	50-100ky	A place in which several individuals are buried in different graves. These places typically occur within settlement contexts and not in separated areas.	1	1	1	0
	Cemetery	MORTcemetery	11000	0-50ky	A specially designated area set aside for the burial of the deceased. The number of burials in cemeteries tends to be large (>20) and a degree of spatial organisation is in evidence.	1	0	1	0
	Detachment	MORTdetach	450000	400-600ky	The process of gradually loosening or severing the social and emotional bonds between the living and the deceased. This transition facilitates the acceptance of loss and the normalization of life. It can occur without the physical presence of the departed individual.	3	2	2	1
	Commemoration	MORtcommemo	40000	0-50ky	Act of preserving and honoring the memory of an individual through expressions of cultural significance such as storytelling, singing, dancing, and other ritualistic acts, accompanied by the deposition of the deceased in specially designated places that hold cultural or spiritual importance and the deposition of material culture elements such as grave goods, grave markers, monuments, or other phy…	2	1	1	1
Artificial Memory Systems	Simple finger counting	AMSfingCount	30000	0-50ky	The use of fingers to represent and tally numbers in a straightforward, one-to-one correspondence. This method typically involves counting each finger as a single unit, often used for small quantities up to ten (or twenty if toes are included).	3	1	2	1
	Complex finger counting	AMScomplexFingCou	7000	0-50ky	Complex counting methodes that extend beyond the simple one-to-one correspondence of fingers to numbers. This method can include using different parts of each finger (such as segments of the fingers, the palm, and even the back of the hand) to represent different values or to facilitate counting in multiples or fractions of base numbers.	3	1	2	1
	Verbal counting	AMSverbalCou	70000	50-100ky	The ability to count using words corresponding to numbers.	3	1	3	0
	Notation by accumulation	AMSnotaAccum	44000	0-50ky	A method of recording numerical information by repeatedly adding similar or homologous marks to a single object, potentially over varying time intervals. This system is based on the principle of incrementally increasing a tally or count through successive additions of marks. Each mark made on the object represents a unit or a specific value, and the total count is derived by summing all the marks.	1	2	2	2
	Notation based on marks morphology, spatial distribution and accumulation	AMSMorphSpat	40000	0-50ky	A method of encoding numerical or other types of information using distinctive marks whose shapes (morphology), arrangement (spatial distribution), and quantity (accumulation) on an object's surface are meaningful. These notations can be based on all or just two of the above elements.	1	2	2	2
	Number symbols	AMSnumberSy	6000	0-50ky	Structured methods for representing numbers through the use of symbols or characters (e.g. ancient cuneiform and hieroglyphic system, Roman and Arabic numeral systems).	1	0	0	1
Wooden artefacts	Modified wooden tools (chimps brush or spade)	WOODmodif	3300000	2.8-3.3My	Wood pieces crafted from wood that have been intentionally altered or adapted using biological effectors such as hands, teeth, or other parts of the body, without the assistance of other tools.	3	2	3	1
	Tool-modified wooden tools	WOODshaped	400000	300-400ky	Wood pieces modified with other tools so to serve a specific function.	3	3	3	1
	Bows and arrows	WOODbowArrow	65000	50-100ky	Technology in which wood is used to produce (along with other materials such as stone or tendons) a bow and the arrows thrown with it.	2	2	2	1
	Handles	WOODhandle	400000	300-400ky	Wood pieces fixed on parts of other materials to the aim of holding the latter.	3	3	3	2
Poison	Single-ingredient poison	POIsingle	78000	50-100ky	A toxic substance derived from one type of raw material, such as a specific plant's secretion or fluid from insect larvae.	3	2	3	3
	Compounded poison	POIcompound	44000	0-50ky	A toxic substance created by combining multiple ingredients, which may include various plant extracts, animal toxins, minerals, or other chemical compounds.	3	2	3	3
Pharmacy	Simple substance	PHAsimple	3300000	2.8-3.3My	Direct use of a single, unaltered substance for its perceived or actual health benefits.	3	2	2	3
	Preparation of one substance	PHAprepa	225000	200-300ky	Processing (by grinding, heating, or fermenting) a single raw material into a form that is considered therapeutically effective. The preparation might be done to enhance the substance's potency, release active compounds, or improve its palatability.	3	2	2	3
	Preparation and combination of different substances	PHAcompound	44000	0-50ky	Combining multiple different substances to create a compound with medicinal properties. The preparation requires knowledge of how different ingredients interact and the correct dosages required to achieve the desired effect.	3	2	2	3
Long distance exchange	Raw material	LONGDIrawmat	300000	200-300ky	The transfer of unprocessed or minimally processed natural resources between individuals or groups.	1	1	1	1
	Special functional objects	LONDIspecialOb	280000	200-300ky	Transfer of objects that have been crafted into specific forms for particular uses, such as stone tools or mineral pigments considered to be of high quality or unusual in some way (e.g., exotic rock types not found in the local area).	1	1	1	1
	Exoctic goods	LONDIexotics	105000	100-200ky	Transfer of non-utilitarian items that are primarily used for decorative or symbolic purposes, such as signifying social status, fostering social bonds, or acting as tokens in ritual or ceremonial contexts.	2	2	2	1
Fire	Fire control, striking	FIREstriking	400000	300-400ky	Technique to light a fire by repeatedly stricking pieces of specific materials to facilitate ignition.	3	1	1	1
	Fire control, drill	FIREdrill	400000	300-400ky	Technique to light a fire by drilling a piece of wood onto a wooden substrate enriched with material easy to be ignited.	3	1	1	1
	Pyrotechnology	FIREpyro	140000	100-200ky	Use of fire in a controlled manner in order to produce specific transformations in materials of interest.	1	1	1	3
Seafaring	Coastal navigation	SEAcostal	870000	600-2My	Navigation in close proximity to the costal line.	2	2	2	0
	Unintentional or opportunistic island crossing (with visible land)	SEAseeDestination	870000	600-2My	Navigation from a coast to another distant but visible cost.	2	2	2	0
	Early hominin crossings to non-visible landmasses	SEAnotSeeDestination	130000	100-200ky	Navigation from a coast to a distant destination that cannot be seen from the coast of departure	2	2	2	0
	Ocean exploration	SEAunknownDestination	50000	0-50ky	Explorative navigation, i.e., navigation not aimed at a definite or known destination.	2	2	2	0
Fishing technologies	Hand catching	FISHhand	300000	200-300ky	Capturing fish directly with the hands.	2	1	2	1
	Fishing traps	FISHtrap	65000	50-100ky	Passive fishing devices that capture fish by guiding them into an enclosure from which they cannot easily escape	2	2	2	1
	Fish hook	FISHhook	23000	0-50ky	Fishing tool designed to catch fish by 'hooking' into the mouth (or sometimes the body) when the fish takes the bait attached to the hook.	1	1	1	1
	Fish spearing	FISHspear	95000	50-100ky	Fishing methods in which a sharp instrument is used to impale fish. This method can be implemented with a simple sharpened stick, known as a spear, or with more complex implements like barbed points or harpoons	1	2	1	1
