# Supplementary material for: An empirically-based scenario for the evolution of cultural transmission in the human lineage during the last 3.3 million years
Source: PLoS One. 2025 Jun 4;20(6):e0325059. doi: 10.1371/journal.pone.0325059 (PMC12136325; doi:10.1371/journal.pone.0325059)
Supplement: S4 Table — This Table reports the number of cultural traits that the discriminant analysis (see Main Text’s Fig 6) would have attributed to a different time period than the one we assigned. The greatest discrepancies (highlighted in light and dark pink) are found in the most recent periods. (XLSX) [file pone.0325059.s005.xlsx]

## Sheet: Sheet1
Time periods	2.8-3.3My	2-2.8My	600-2My	400-600ky	300-400ky	200-300ky	100-200ky	50-100ky	0-50ky	Traits attributed to time periods by autors
2.8-3.3My	5	1	0	1	0	0	0	0	0	7
2-2.8My	1	2	0	1	0	0	0	0	0	4
600-2My	0	0	7	0	0	0	0	0	0	7
400-600ky	0	1	0	6	0	0	0	0	0	7
300-400ky	1	0	1	0	9	0	0	0	0	11
200-300ky	0	0	1	0	0	2	0	1	0	4
100-200ky	0	0	0	0	0	0	6	2	3	11
50-100ky	0	0	0	0	2	1	2	13	7	25
0-50ky	0	0	0	0	0	0	2	7	18	27
Traits expected per time period	7	4	9	8	11	3	10	23	28	103	Total considered cultural traits
	66,02 % of traits were correctly classified by authors with respect to attributions predicted by software
