# Supplementary material for: An empirically-based scenario for the evolution of cultural transmission in the human lineage during the last 3.3 million years
Source: PLoS One. 2025 Jun 4;20(6):e0325059. doi: 10.1371/journal.pone.0325059 (PMC12136325; doi:10.1371/journal.pone.0325059)
Supplement: S1 File — This Excel spreadsheet contains the entire database for this study, including the scores assigned to each cultural transmission mode (variables; columns E-W) for each cultural trait (individuals; lines 2–104). The scores reported are the final ones (after the three steps for score assignment – see Main Text’s Methods) used in all the analyses. For each trait, the abbreviation (column B), the age of first consolidate appearance (column C), and the appropriate time period (column D) are provided. See Main Text’s Methods for the definition of the variables; Tables 1 and S1 provide further details on the considered cultural traits. (XLSX) [file pone.0325059.s006.xlsx]

## Sheet: FormatedDatabase
	Trait Lable	AGE	Time Period	SPAdistal	SPAproDis	SPAproCon	SPAproInt	SPAgeMo	SPAgeCo	SPAexpAct	SPAabsAct	TEsingle	TErepeti	TEsequent	TEmodular	Tedisco	SOhoVeOb	SOhoVeObSe	SOhyObGe	SOhyObSe	SOhyObReGe	SOhyObReSe
1	LIstoneHammer	3300000	2.8-3.3My	1	3	4	0	0	0	0	0	2	4	1	0	0	4	0	3	0	0	0
9	LIbopolar	3300000	2.8-3.3My	2	3	4	2	2	2	0	0	4	2	0	0	0	3	1	4	1	0	0
64	MORTmorb	3300000	2.8-3.3My	0	2	4	2	0	0	1	0	1	4	0	0	0	3	0	4	0	0	0
66	MORTabandon	3300000	2.8-3.3My	3	4	0	0	0	0	0	0	2	4	0	0	0	3	0	4	0	0	0
67	MORTstructAbandonment	3300000	2.8-3.3My	0	1	1	4	1	1	2	0	3	4	0	0	0	1	0	4	0	0	0
81	WOODmodif	3300000	2.8-3.3My	2	2	3	4	0	0	0	0	3	4	1	0	0	4	0	3	0	0	0
87	PHAsimple	3300000	2.8-3.3My	2	4	3	1	1	0	0	0	3	4	0	0	0	4	1	3	0	0	0
2	LIMode1	2600000	2-2.8My	1	2	3	4	2	1	0	0	3	4	1	0	0	4	1	3	0	0	0
29	BOTOOLused	2400000	2-2.8My	2	4	3	2	0	0	0	0	4	2	0	0	0	4	1	3	0	0	0
3	LIMode1Loka	2300000	2-2.8My	0	0	2	4	3	2	1	0	2	4	2	0	0	4	1	3	0	0	0
17	LIHardRetouch	2300000	2-2.8My	0	1	2	4	1	1	3	0	1	4	3	1	0	2	2	4	3	0	0
4	LIacheulean	1700000	600-2My	0	0	1	4	2	2	3	0	2	4	2	1	0	4	2	4	2	0	0
31	BOTOOLknapped	1500000	600-2My	0	0	1	4	3	3	2	0	1	4	3	0	0	4	2	3	0	0	0
5	LIdiscoidal	1000000	600-2My	0	0	1	4	2	2	1	0	1	4	0	0	0	3	1	4	1	0	0
96	SEAcostal	870000	600-2My	1	1	2	4	1	2	2	1	1	3	3	4	1	3	4	1	2	0	0
97	SEAseeDestination	870000	600-2My	1	1	3	4	2	2	3	2	0	1	1	4	1	1	3	4	2	0	0
65	MORTcronos	800000	600-2My	0	1	2	4	1	1	1	1	1	4	3	0	0	3	2	4	2	0	0
20	LIlowerGrind	780000	600-2My	0	2	2	4	2	2	1	0	2	4	1	0	0	4	3	3	1	0	0
30	BOTOOLRetoucher	600000	400-600ky	0	1	2	4	3	3	2	0	2	4	1	0	0	4	0	3	0	0	0
16	LIsoftRetouch	500000	400-600ky	0	1	2	4	1	1	3	0	1	4	3	1	0	2	2	4	3	0	0
27	HAFTsimple	500000	400-600ky	0	1	2	4	0	0	3	0	3	4	1	0	0	4	0	3	0	0	0
47	PIGselected	500000	400-600ky	0	2	3	4	0	0	2	0	3	4	1	1	0	3	2	4	3	0	0
73	MORTdetach	450000	400-600ky	1	1	2	4	1	1	3	1	1	2	3	1	4	3	2	4	3	0	0
68	MORTfuneraryCach	430000	400-600ky	1	1	2	3	1	1	4	1	3	4	1	0	0	2	1	4	1	0	0
15	LIQuinaRetouch	420000	400-600ky	0	1	2	4	1	1	3	0	1	4	3	1	0	2	2	4	3	0	0
6	LIlevalloisFlake	400000	300-400ky	0	0	1	4	2	2	3	0	1	4	2	0	0	1	3	2	4	0	0
7	LIlevalloisPoint	400000	300-400ky	0	0	1	3	2	2	4	0	1	4	3	1	0	1	3	2	4	0	0
8	LIlevalloisRecFlake	400000	300-400ky	0	0	1	3	2	2	4	0	1	4	3	1	0	1	3	2	4	0	0
11	LIclactonFlake	400000	300-400ky	0	1	4	2	1	1	0	0	0	4	2	0	0	3	1	4	1	0	0
12	LIclactonRetNotch	400000	300-400ky	1	4	3	2	2	2	0	0	4	2	0	0	0	3	1	4	1	0	0
82	WOODshaped	400000	300-400ky	0	1	2	4	1	2	3	0	2	4	3	1	0	3	4	2	3	0	0
84	WOODhandle	400000	300-400ky	1	1	3	4	0	1	2	0	3	4	2	1	0	4	2	1	1	0	0
93	FIREstriking	400000	300-400ky	0	1	2	4	1	1	1	0	0	1	4	3	1	2	4	1	2	0	0
94	FIREdrill	400000	300-400ky	1	1	2	4	2	2	2	0	0	1	3	4	1	2	4	1	2	0	0
10	LIprismaticBlade	330000	300-400ky	0	0	1	4	2	2	3	0	1	4	3	1	0	2	4	3	3	0	0
63	MORTcuration	320000	300-400ky	1	1	4	3	0	0	1	1	4	3	0	0	0	4	0	3	0	0	0
90	LONGDIrawmat	300000	200-300ky	0	0	1	4	0	0	1	0	2	4	0	0	0	4	2	3	1	0	0
100	FISHhand	300000	200-300ky	2	3	4	3	2	2	2	0	1	4	0	0	0	4	2	2	0	0	0
91	LONDIspecialOb	280000	200-300ky	0	0	0	2	0	0	4	2	1	4	1	1	0	4	2	2	1	0	0
88	PHAprepa	225000	200-300ky	0	1	2	4	1	2	3	1	1	2	4	2	0	4	2	3	1	0	0
28	HAFTmultiElement	200000	100-200ky	0	0	1	3	0	0	4	0	1	2	2	3	4	4	2	3	2	0	0
23	MASTICsimple	180000	100-200ky	1	1	2	4	0	0	3	1	1	2	4	0	0	2	0	4	0	0	0
24	MASTICPyro	180000	100-200ky	0	0	1	4	0	0	3	1	0	1	2	4	2	2	0	4	0	0	0
40	BEADnatural	140000	100-200ky	0	1	4	3	0	0	1	0	4	3	0	0	0	4	3	4	0	0	0
42	BEADcolour	140000	100-200ky	0	0	0	2	0	2	4	1	1	2	4	2	1	4	2	3	0	0	0
95	FIREpyro	140000	100-200ky	0	0	1	3	1	1	4	1	0	0	2	4	3	2	4	1	3	0	0
98	SEAnotSeeDestination	130000	100-200ky	0	0	1	2	2	2	4	2	0	1	1	4	2	1	2	3	4	0	0
70	MORTburial	120000	100-200ky	1	2	1	1	0	0	4	2	1	4	3	1	0	2	2	4	1	0	0
48	PIGheated	110000	100-200ky	0	1	2	3	0	0	4	0	1	3	4	2	1	4	2	3	3	0	0
52	ARTincAbstrSingleTech	110000	100-200ky	0	2	3	4	0	1	2	2	3	3	4	2	0	2	1	4	2	0	0
92	LONDIexotics	105000	100-200ky	0	0	0	2	0	0	4	3	1	4	2	2	0	3	1	4	2	1	0
49	PIGmultiProcess	100000	50-100ky	0	1	1	1	1	2	4	0	0	1	1	2	4	3	2	4	3	0	0
32	BOTOOLFObarb	95000	50-100ky	0	0	1	3	0	2	4	0	0	0	2	4	0	3	4	1	2	0	0
103	FISHspear	95000	50-100ky	1	2	2	3	1	2	4	1	1	3	4	2	1	2	4	1	2	0	0
22	LIcomplBifaShape	90000	50-100ky	0	0	1	1	1	2	4	1	0	2	4	2	1	2	3	2	4	0	0
35	BOTOOLFOawl	80000	50-100ky	0	1	2	4	0	0	1	0	3	4	0	0	0	4	2	1	1	0	0
41	BEADperf	80000	50-100ky	0	0	2	3	0	2	4	0	0	0	4	2	0	4	4	2	0	0	0
43	BEADblack	80000	50-100ky	0	1	1	2	0	2	4	1	1	2	4	3	1	4	1	3	0	0	0
50	PIGMultiGrain	80000	50-100ky	0	1	1	3	2	4	3	0	2	4	2	2	0	3	4	2	3	0	0
85	POIsingle	78000	50-100ky	0	0	1	2	0	0	4	1	1	2	4	3	0	1	4	1	2	0	0
34	BOTOOLFOspear	75000	50-100ky	0	0	1	3	0	2	4	0	0	0	2	4	0	3	4	1	2	0	0
53	ARTincAbstmultipleTech	75000	50-100ky	0	2	3	4	0	1	3	3	1	3	3	4	0	2	1	4	2	0	0
18	LIpressRetouch	73000	50-100ky	0	1	2	3	1	2	4	0	2	4	1	0	0	1	2	2	4	0	0
21	LILowerUpperGrind	70000	50-100ky	0	2	2	3	3	3	4	0	3	3	4	2	0	3	4	3	1	0	0
36	BOTOOFOLarrow	70000	50-100ky	0	0	1	3	0	2	4	0	0	0	2	4	1	2	4	1	2	0	0
45	BEADmultiple	70000	50-100ky	0	0	0	1	0	2	4	3	0	0	2	4	3	3	4	2	3	0	0
77	AMSverbalCou	70000	50-100ky	0	0	0	1	0	0	4	3	0	1	3	4	1	4	0	3	0	0	0
19	LIshapedMicroliths	65000	50-100ky	0	1	2	3	0	0	4	1	1	1	3	4	1	2	3	2	4	0	0
26	MASTICpigment	65000	50-100ky	0	0	1	3	0	0	4	3	0	1	2	3	4	1	0	4	0	0	0
37	BOTOOLFOwedge	65000	50-100ky	0	1	3	4	0	0	3	0	0	1	4	0	0	4	3	2	2	0	0
51	PIGbinder	65000	50-100ky	0	1	1	2	1	2	4	2	1	2	3	4	2	3	4	2	3	0	0
71	MORTmultiburial	65000	50-100ky	1	2	2	2	0	0	4	3	1	4	3	2	0	3	0	4	2	0	0
83	WOODbowArrow	65000	50-100ky	0	0	2	3	1	2	4	1	0	1	2	4	3	1	4	1	3	0	0
101	FISHtrap	65000	50-100ky	2	2	4	3	0	0	2	0	2	3	4	0	0	2	0	4	1	0	0
54	ARTpaintAbstrmonochrome	64000	50-100ky	0	2	3	3	0	1	4	1	1	2	3	4	1	3	1	4	2	0	0
69	MORTcairnCover	55000	50-100ky	1	2	1	2	3	3	4	2	1	3	4	0	0	1	1	4	1	0	0
44	BEADshaped	50000	0-50ky	0	0	1	3	1	2	4	1	0	0	4	3	1	2	4	2	3	0	0
99	SEAunknownDestination	50000	0-50ky	0	0	1	2	2	2	3	4	0	1	1	4	3	1	2	3	4	1	1
39	BOTOOLFOneelds	45000	0-50ky	0	1	1	3	0	0	4	0	0	0	4	3	1	4	4	2	2	0	0
46	BEADvalue	45000	0-50ky	0	0	0	0	0	0	3	4	4	3	0	1	1	1	1	4	3	0	0
58	ARTPaintDepicMonochrome	45000	0-50ky	0	2	3	3	1	1	4	3	0	3	3	4	2	2	3	2	4	0	0
14	LIPressureKnap	44000	0-50ky	0	1	1	2	0	2	4	0	1	2	4	0	0	2	4	3	4	0	0
25	MASTICcompound	44000	0-50ky	0	1	1	3	0	0	4	2	0	1	2	4	2	2	4	2	0	0	0
78	AMSnotaAccum	44000	0-50ky	0	0	1	2	1	1	4	3	0	0	3	4	0	1	3	2	4	0	0
86	POIcompound	44000	0-50ky	0	0	1	2	0	0	4	1	0	1	3	4	1	1	4	1	3	0	0
89	PHAcompound	44000	0-50ky	0	1	1	3	1	2	4	3	0	1	2	4	3	3	4	2	2	0	0
13	LIMicroBladeSoft	42000	0-50ky	0	1	1	1	0	2	4	0	1	4	2	0	0	2	3	3	4	0	0
55	ARTpaintAbstrpolychrome	40000	0-50ky	0	2	3	3	0	1	4	1	1	2	3	4	2	3	1	4	2	0	0
56	ARTincDepicSingleTech	40000	0-50ky	0	2	3	3	1	2	4	3	0	2	4	2	0	3	2	4	2	0	0
57	ARTincDepicMultTech	40000	0-50ky	0	2	3	3	1	2	4	3	0	3	3	4	1	3	2	4	2	0	0
60	ARTcarvingAbstr	40000	0-50ky	0	1	2	3	1	1	4	3	0	1	4	3	1	3	4	2	3	0	0
61	ARTcarvingDepic	40000	0-50ky	0	1	2	3	1	1	4	3	0	1	4	3	1	3	4	2	3	0	0
62	ARTmultimode	40000	0-50ky	0	0	2	3	1	2	4	3	0	0	2	3	4	2	3	2	4	0	1
74	MORtcommemo	40000	0-50ky	0	0	1	1	0	0	3	4	1	2	3	3	4	2	2	4	3	0	0
79	AMSMorphSpat	40000	0-50ky	0	0	0	1	1	2	4	3	0	0	2	4	2	1	3	2	4	0	0
38	BOTOOLFOhandle	35000	0-50ky	0	0	1	2	0	0	4	0	0	1	3	4	1	4	3	2	2	0	0
59	ARTPaintDepicPolyChrome	35000	0-50ky	0	1	2	3	1	1	4	3	0	3	3	4	3	2	3	2	4	0	0
75	AMSfingCount	30000	0-50ky	1	1	2	3	0	0	4	1	0	2	4	2	0	4	0	2	0	0	0
102	FISHhook	23000	0-50ky	0	1	2	3	1	1	4	0	0	2	3	4	1	2	4	1	1	0	0
33	BOTOOLFOharp	18000	0-50ky	0	0	1	3	0	2	4	0	0	0	2	4	0	3	4	1	2	0	0
72	MORTcemetery	11000	0-50ky	1	1	1	2	0	0	4	3	2	3	4	3	2	1	0	4	3	0	0
76	AMScomplexFingCou	7000	0-50ky	0	0	1	1	1	1	4	3	0	1	2	4	0	3	1	4	1	0	0
80	AMSnumberSy	6000	0-50ky	0	0	1	2	2	2	4	3	0	0	3	4	3	2	2	3	4	0	0
